# Supplementary material for: 4-(2,3-Dimethyl­anilino)pent-3-en-2-one
Source: Acta Crystallogr Sect E Struct Rep Online. 2012 Sep 15;68(Pt 10):o2930–1. doi: 10.1107/S1600536812038779 (PMC3470305; doi:10.1107/S1600536812038779)
Supplement: Supplementary file 1 [file e-68-o2930-sup1.cif]

##############################################################################
#                                                                            #
# This CIF contains the data in a paper accepted for publication in          #
# Acta Crystallographica Section E. It conforms to the requirements of       #
# Notes for Authors for Acta Crystallographica Section E, and has been       #
# peer reviewed under the auspices of the IUCr Commission on Journals.       #
#                                                                            #
# Full details of the Crystallographic Information File format               #
# are given in the paper "The Crystallographic Information File (CIF):       #
# a New Standard Archive File for Crystallography" by S. R. Hall, F. H.      #
# Allen and I. D. Brown [Acta Cryst. (1991), A47, 655-685].                  #
#                                                                            #
# The current version of the core CIF dictionary is obtainable from          #
# ftp://ftp.iucr.org/pub/cif_core.dic.                                       #
#                                                                            #
# Software is freely available for graphical display of the structure(s)     #
# in this CIF. For information consult the CIF software page                 #
# http://www.iucr.org/resources/cif/software.                                #
#                                                                            #
# This file may be used for bona fide research purposes within the           #
# scientific community so long as proper attribution is given to the journal # 
# article from which it was obtained.                                        #
#                                                                            #
##############################################################################
data_global
_audit_creation_method     'WinGX routine CIF_UPDATE'
_audit_conform_dict_name     cif_core.dic
_audit_conform_dict_version     2.4
_journal_data_validation_number     ?
_journal_date_recd_electronic     2012-06-18
_journal_date_accepted     2012-09-10
_journal_name_full     'Acta Crystallographica, Section E'
_journal_year     2012
_journal_volume     68
_journal_issue     10
_journal_page_first     o2930
_journal_page_last     o2931
_journal_paper_category     QO
_journal_paper_doi     10.1107/S1600536812038779
_journal_coeditor_code     SU2465
_publ_contact_author_name     'Venter, Gertruida J.S.'
_publ_contact_author_address
;
Department of Chemistry
University of the Free State
Bloemfontein
9300
South Africa
;
_publ_contact_author_email     ventergjs@ufs.ac.za
_publ_contact_author_fax     '+27(0)51 4446384'
_publ_contact_author_phone     '+27(0)51 4017035'
_publ_section_title
;
4-(2,3-Dimethylanilino)pent-3-en-2-one
;
loop_
    _publ_author_name
    _publ_author_address
    'Venter, Gertruida J. S.'
;
Department of Chemistry
University of the Free State
PO Box 339
Bloemfontein
9300
South Africa
;
    'Steyl, Gideon'
;
Department of Chemistry
University of the Free State
PO Box 339
Bloemfontein
9300
South Africa
;
    'Roodt, Andreas'
;
Department of Chemistry
University of the Free State
PO Box 339
Bloemfontein
9300
South Africa
;
data_I
_audit_creation_method     'WinGX routine CIF_UPDATE'
_chemical_name_systematic
;
4-(2,3-Dimethylanilino)pent-3-en-2-one
;
_chemical_formula_moiety     'C13 H17 N O'
_chemical_formula_sum     'C13 H17 N O'
_chemical_formula_iupac     'C13 H17 N O'
_chemical_formula_weight     203.28
_symmetry_cell_setting     monoclinic
_symmetry_space_group_name_H-M     'P 21/c'
_symmetry_space_group_name_Hall     '-P 2ybc'
loop_
    _symmetry_equiv_pos_as_xyz
    'x, y, z'
    '-x, y+1/2, -z+1/2'
    '-x, -y, -z'
    'x, -y-1/2, z-1/2'
_cell_length_a     7.526(3)
_cell_length_b     12.450(5)
_cell_length_c     12.040(4)
_cell_angle_alpha     90.000
_cell_angle_beta     90.243(4)
_cell_angle_gamma     90.000
_cell_volume     1128.1(7)
_cell_formula_units_Z     4
_cell_measurement_reflns_used     9978
_cell_measurement_theta_min     2.71
_cell_measurement_theta_max     28.37
_cell_measurement_temperature     100(2)
_exptl_crystal_description     'cuboid'
_exptl_crystal_colour     'colourless'
_exptl_crystal_size_max     0.18
_exptl_crystal_size_mid     0.16
_exptl_crystal_size_min     0.08
_exptl_crystal_density_diffrn     1.197
_exptl_crystal_density_method     'not measured'
_exptl_crystal_F_000     440
_exptl_absorpt_coefficient_mu     0.075
_exptl_absorpt_correction_type     multi-scan
_exptl_absorpt_process_details
;
(SADABS; Bruker, 2004)
;
_exptl_absorpt_correction_T_min     0.9866
_exptl_absorpt_correction_T_max     0.9940
_exptl_special_details
;
;
_diffrn_ambient_temperature     100(2)
_diffrn_radiation_type     MoK\a
_diffrn_radiation_wavelength     0.71073
_diffrn_radiation_source     'fine-focus sealed tube'
_diffrn_radiation_monochromator     graphite
_diffrn_measurement_device_type     'Bruker APEXII CCD area-detector'
_diffrn_measurement_method     'phi and omega scans'
_diffrn_reflns_number     20265
_diffrn_reflns_av_R_equivalents     0.0244
_diffrn_reflns_theta_min     2.35
_diffrn_reflns_theta_max     28.37
_diffrn_reflns_theta_full     28.37
_diffrn_measured_fraction_theta_max     0.999
_diffrn_measured_fraction_theta_full     0.999
_diffrn_reflns_limit_h_min     -9
_diffrn_reflns_limit_h_max     10
_diffrn_reflns_limit_k_min     -16
_diffrn_reflns_limit_k_max     16
_diffrn_reflns_limit_l_min     -15
_diffrn_reflns_limit_l_max     16
_refine_special_details
;
Refinement of <i>F</i>^2^ against ALL reflections. The weighted <i>R</i>-factor
<i>wR</i> and goodness of fit <i>S</i> are based on <i>F</i>^2^, conventional
<i>R</i>-factors <i>R</i> are based on <i>F</i>, with <i>F</i> set to zero for
negative <i>F</i>^2^. The threshold expression of <i>F</i>^2^ >
2\s(<i>F</i>^2^) is used only for calculating <i>R</i>-factors(gt) <i>etc</i>.
and is not relevant to the choice of reflections for refinement.
<i>R</i>-factors based on <i>F</i>^2^ are statistically about twice as large
as those based on <i>F</i>, and <i>R</i>- factors based on ALL data will be
even larger.
;
_reflns_number_total     2817
_reflns_number_gt     2528
_reflns_threshold_expression     I>2\s(I)
_refine_ls_structure_factor_coef     Fsqd
_refine_ls_matrix_type     full
_refine_ls_R_factor_all     0.0413
_refine_ls_R_factor_gt     0.0376
_refine_ls_wR_factor_ref     0.1032
_refine_ls_goodness_of_fit_ref     1.046
_refine_ls_restrained_S_all     1.046
_refine_ls_number_reflns     2817
_refine_ls_number_parameters     144
_refine_ls_number_restraints     0
_refine_ls_hydrogen_treatment     mixed
_refine_ls_weighting_scheme     calc
_refine_ls_weighting_details
         'calc w=1/[\s^2^(Fo^2^)+(0.0535P)^2^+0.3712P] where P=(Fo^2^+2Fc^2^)/3'
_atom_sites_solution_hydrogens     geom
_atom_sites_solution_primary     direct
_atom_sites_solution_secondary     difmap
_refine_ls_shift/su_max     0
_refine_ls_shift/su_mean     0
_refine_diff_density_max     0.327
_refine_diff_density_min     -0.237
_refine_ls_extinction_method     none
loop_
    _atom_type_symbol
    _atom_type_description
    _atom_type_scat_dispersion_real
    _atom_type_scat_dispersion_imag
    _atom_type_scat_source
    C C 0.0033 0.0016 'International Tables Vol C Tables 4.2.6.8 and 6.1.1.4'
    H H 0 0 'International Tables Vol C Tables 4.2.6.8 and 6.1.1.4'
    N N 0.0061 0.0033 'International Tables Vol C Tables 4.2.6.8 and 6.1.1.4'
    O O 0.0106 0.006 'International Tables Vol C Tables 4.2.6.8 and 6.1.1.4'
_computing_data_collection     'APEX2 (Bruker, 2005)'
_computing_cell_refinement     'SAINT-Plus (Bruker, 2004)'
_computing_data_reduction     'SAINT-Plus (Bruker, 2004)'
_computing_structure_solution     'SIR92 (Altomare <i>et al.</i>, 1992)'
_computing_structure_refinement     'SHELXL97 (Sheldrick, 2008)'
_computing_molecular_graphics     'DIAMOND (Brandenburg & Putz, 2005)'
_computing_publication_material     'WinGX (Farrugia, 1999)'
loop_
    _atom_site_type_symbol
    _atom_site_label
    _atom_site_fract_x
    _atom_site_fract_y
    _atom_site_fract_z
    _atom_site_U_iso_or_equiv
    _atom_site_adp_type
    _atom_site_calc_flag
    _atom_site_refinement_flags
    _atom_site_occupancy
    _atom_site_disorder_assembly
    _atom_site_disorder_group
    C C1 0.06673(13) 0.30089(8) 0.27466(8) 0.0206(2) Uani d . 1 . .
    H H1A 0.1442 0.3069 0.34 0.031 Uiso calc R 1 . .
    H H1B -0.0323 0.2525 0.2913 0.031 Uiso calc R 1 . .
    H H1C 0.0202 0.372 0.2552 0.031 Uiso calc R 1 . .
    C C2 0.17093(11) 0.25693(7) 0.17890(7) 0.01569(19) Uani d . 1 . .
    C C3 0.15832(12) 0.14919(7) 0.15135(7) 0.01678(19) Uani d . 1 . .
    H H3 0.083 0.1047 0.1946 0.02 Uiso calc R 1 . .
    C C4 0.25242(12) 0.10152(7) 0.06148(7) 0.01660(19) Uani d . 1 . .
    C C5 0.23616(14) -0.01799(8) 0.04301(9) 0.0233(2) Uani d . 1 . .
    H H5A 0.1841 -0.0315 -0.0304 0.035 Uiso calc R 1 . .
    H H5B 0.1597 -0.0491 0.1003 0.035 Uiso calc R 1 . .
    H H5C 0.3542 -0.051 0.0472 0.035 Uiso calc R 1 . .
    C C11 0.29955(12) 0.43578(7) 0.13435(7) 0.01577(19) Uani d . 1 . .
    C C12 0.27101(11) 0.50391(7) 0.04322(7) 0.01532(19) Uani d . 1 . .
    C C13 0.30377(12) 0.61452(7) 0.05608(8) 0.01670(19) Uani d . 1 . .
    C C14 0.36216(12) 0.65366(8) 0.15862(8) 0.0192(2) Uani d . 1 . .
    H H14 0.385 0.7283 0.167 0.023 Uiso calc R 1 . .
    C C15 0.38734(12) 0.58538(8) 0.24843(8) 0.0199(2) Uani d . 1 . .
    H H15 0.4246 0.6136 0.318 0.024 Uiso calc R 1 . .
    C C16 0.35811(13) 0.47587(8) 0.23660(8) 0.0185(2) Uani d . 1 . .
    H H16 0.3777 0.4286 0.2974 0.022 Uiso calc R 1 . .
    C C17 0.20554(13) 0.46041(8) -0.06639(8) 0.0190(2) Uani d . 1 . .
    H H17A 0.3054 0.4546 -0.118 0.028 Uiso calc R 1 . .
    H H17B 0.1158 0.5091 -0.0974 0.028 Uiso calc R 1 . .
    H H17C 0.1529 0.3893 -0.055 0.028 Uiso calc R 1 . .
    C C18 0.27215(14) 0.69111(8) -0.03884(9) 0.0223(2) Uani d . 1 . .
    H H18A 0.1441 0.6989 -0.0515 0.034 Uiso calc R 1 . .
    H H18B 0.3282 0.6629 -0.1061 0.034 Uiso calc R 1 . .
    H H18C 0.3235 0.7613 -0.0206 0.034 Uiso calc R 1 . .
    N N1 0.27422(11) 0.32320(6) 0.11920(7) 0.01722(18) Uani d . 1 . .
    O O1 0.35012(9) 0.15398(5) -0.00317(6) 0.01903(16) Uani d . 1 . .
    H H1 0.3236(19) 0.2906(12) 0.0590(12) 0.033(4) Uiso d . 1 . .
loop_
    _atom_site_aniso_label
    _atom_site_aniso_U_11
    _atom_site_aniso_U_22
    _atom_site_aniso_U_33
    _atom_site_aniso_U_12
    _atom_site_aniso_U_13
    _atom_site_aniso_U_23
    C1 0.0210(4) 0.0217(5) 0.0193(4) -0.0008(4) 0.0040(3) -0.0023(3)
    C2 0.0148(4) 0.0177(4) 0.0146(4) 0.0006(3) -0.0018(3) 0.0005(3)
    C3 0.0176(4) 0.0159(4) 0.0169(4) -0.0007(3) 0.0001(3) 0.0017(3)
    C4 0.0167(4) 0.0155(4) 0.0176(4) 0.0002(3) -0.0033(3) 0.0006(3)
    C5 0.0264(5) 0.0150(4) 0.0285(5) -0.0019(4) 0.0046(4) -0.0016(4)
    C11 0.0155(4) 0.0138(4) 0.0181(4) 0.0003(3) 0.0018(3) -0.0018(3)
    C12 0.0125(4) 0.0166(4) 0.0168(4) 0.0006(3) 0.0009(3) -0.0014(3)
    C13 0.0135(4) 0.0154(4) 0.0212(4) 0.0012(3) 0.0011(3) 0.0002(3)
    C14 0.0166(4) 0.0153(4) 0.0258(5) 0.0000(3) 0.0005(3) -0.0041(3)
    C15 0.0183(4) 0.0221(5) 0.0192(4) 0.0002(3) -0.0010(3) -0.0063(4)
    C16 0.0190(4) 0.0197(4) 0.0170(4) 0.0009(3) -0.0003(3) -0.0005(3)
    C17 0.0207(4) 0.0194(4) 0.0168(4) -0.0008(3) -0.0012(3) -0.0009(3)
    C18 0.0227(5) 0.0171(4) 0.0272(5) 0.0002(4) -0.0018(4) 0.0039(4)
    N1 0.0209(4) 0.0139(4) 0.0169(4) -0.0001(3) 0.0031(3) -0.0015(3)
    O1 0.0223(3) 0.0165(3) 0.0183(3) -0.0011(3) 0.0025(3) -0.0004(2)
_geom_special_details
;
All s.u.'s (except the s.u. in the dihedral angle between two l.s. planes) are
estimated using the full covariance matrix. The cell s.u.'s are taken into
account individually in the estimation of s.u.'s in distances, angles and
torsion angles; correlations between s.u.'s in cell parameters are only used
when they are defined by crystal symmetry. An approximate (isotropic)
treatment of cell s.u.'s is used for estimating s.u.'s involving l.s. planes.
;
loop_
    _geom_bond_atom_site_label_1
    _geom_bond_atom_site_label_2
    _geom_bond_site_symmetry_2
    _geom_bond_distance
    _geom_bond_publ_flag
    C1 C2 . 1.5005(13) ?
    C1 H1A . 0.98 ?
    C1 H1B . 0.98 ?
    C1 H1C . 0.98 ?
    C2 N1 . 1.3441(12) ?
    C2 C3 . 1.3849(14) ?
    C3 C4 . 1.4251(13) ?
    C3 H3 . 0.95 ?
    C4 O1 . 1.2562(12) ?
    C4 C5 . 1.5093(14) ?
    C5 H5A . 0.98 ?
    C5 H5B . 0.98 ?
    C5 H5C . 0.98 ?
    C11 C16 . 1.3979(13) ?
    C11 C12 . 1.4027(13) ?
    C11 N1 . 1.4262(13) ?
    C12 C13 . 1.4074(14) ?
    C12 C17 . 1.5074(13) ?
    C13 C14 . 1.3964(14) ?
    C13 C18 . 1.5066(14) ?
    C14 C15 . 1.3878(14) ?
    C14 H14 . 0.95 ?
    C15 C16 . 1.3883(14) ?
    C15 H15 . 0.95 ?
    C16 H16 . 0.95 ?
    C17 H17A . 0.98 ?
    C17 H17B . 0.98 ?
    C17 H17C . 0.98 ?
    C18 H18A . 0.98 ?
    C18 H18B . 0.98 ?
    C18 H18C . 0.98 ?
    N1 H1 . 0.911(15) ?
loop_
    _geom_angle_atom_site_label_1
    _geom_angle_atom_site_label_2
    _geom_angle_atom_site_label_3
    _geom_angle_site_symmetry_1
    _geom_angle_site_symmetry_3
    _geom_angle
    _geom_angle_publ_flag
    C2 C1 H1A . . 109.5 ?
    C2 C1 H1B . . 109.5 ?
    H1A C1 H1B . . 109.5 ?
    C2 C1 H1C . . 109.5 ?
    H1A C1 H1C . . 109.5 ?
    H1B C1 H1C . . 109.5 ?
    N1 C2 C3 . . 120.37(8) ?
    N1 C2 C1 . . 119.50(8) ?
    C3 C2 C1 . . 120.12(8) ?
    C2 C3 C4 . . 123.46(8) ?
    C2 C3 H3 . . 118.3 ?
    C4 C3 H3 . . 118.3 ?
    O1 C4 C3 . . 123.23(9) ?
    O1 C4 C5 . . 117.94(8) ?
    C3 C4 C5 . . 118.82(8) ?
    C4 C5 H5A . . 109.5 ?
    C4 C5 H5B . . 109.5 ?
    H5A C5 H5B . . 109.5 ?
    C4 C5 H5C . . 109.5 ?
    H5A C5 H5C . . 109.5 ?
    H5B C5 H5C . . 109.5 ?
    C16 C11 C12 . . 121.31(9) ?
    C16 C11 N1 . . 120.33(8) ?
    C12 C11 N1 . . 118.32(8) ?
    C11 C12 C13 . . 118.65(9) ?
    C11 C12 C17 . . 121.06(8) ?
    C13 C12 C17 . . 120.29(8) ?
    C14 C13 C12 . . 119.54(8) ?
    C14 C13 C18 . . 119.86(9) ?
    C12 C13 C18 . . 120.58(9) ?
    C15 C14 C13 . . 121.10(9) ?
    C15 C14 H14 . . 119.4 ?
    C13 C14 H14 . . 119.5 ?
    C14 C15 C16 . . 120.03(9) ?
    C14 C15 H15 . . 120 ?
    C16 C15 H15 . . 120 ?
    C15 C16 C11 . . 119.35(9) ?
    C15 C16 H16 . . 120.3 ?
    C11 C16 H16 . . 120.3 ?
    C12 C17 H17A . . 109.5 ?
    C12 C17 H17B . . 109.5 ?
    H17A C17 H17B . . 109.5 ?
    C12 C17 H17C . . 109.5 ?
    H17A C17 H17C . . 109.5 ?
    H17B C17 H17C . . 109.5 ?
    C13 C18 H18A . . 109.5 ?
    C13 C18 H18B . . 109.5 ?
    H18A C18 H18B . . 109.5 ?
    C13 C18 H18C . . 109.5 ?
    H18A C18 H18C . . 109.5 ?
    H18B C18 H18C . . 109.5 ?
    C2 N1 C11 . . 127.75(8) ?
    C2 N1 H1 . . 113.0(9) ?
    C11 N1 H1 . . 119.0(9) ?
loop_
    _geom_hbond_atom_site_label_D
    _geom_hbond_atom_site_label_H
    _geom_hbond_atom_site_label_A
    _geom_hbond_site_symmetry_A
    _geom_hbond_distance_DH
    _geom_hbond_distance_HA
    _geom_hbond_distance_DA
    _geom_hbond_angle_DHA
    N1 H1 O1 . 0.911(15) 1.869(15) 2.6348(13) 140.2(13)
    C1 H1A O1 4_566 0.98 2.49 3.4599(15) 173
_iucr_refine_instructions_details
;
TITL 11Htv1_0ma in P2(1)/c
CELL  0.71073   7.5260  12.4500  12.0400   90.000   90.243   90.000
ZERR     4.00   0.0030   0.0050   0.0040    0.000    0.004    0.000
LATT   1
SYMM  - X, 1/2 + Y, 1/2 - Z
SFAC  C    H    N    O
UNIT  52   68   4    4
MERG   2
OMIT    -4.00 180.00
EQIV  $1 x, 0.5-y, 0.5+z
HTAB  C17 N1
HTAB  N1 O1
HTAB  C1 O1_$1
FMAP   2
PLAN   10
SIZE     0.08   0.16   0.18
ACTA
BOND   $H
L.S.   4
TEMP  -173.20
WGHT    0.053500    0.371700
FVAR       0.21886
H1    2    0.323601    0.290570    0.059039    11.00000    0.03327
MOLE    1
C1    1    0.066732    0.300891    0.274659    11.00000    0.02101    0.02168 =
         0.01927   -0.00234    0.00399   -0.00077
AFIX 137
H1A   2    0.144228    0.306920    0.339979    11.00000   -1.50000
H1B   2   -0.032299    0.252472    0.291325    11.00000   -1.50000
H1C   2    0.020210    0.371997    0.255214    11.00000   -1.50000
AFIX   0
C2    1    0.170932    0.256925    0.178904    11.00000    0.01476    0.01773 =
         0.01455    0.00053   -0.00177    0.00061
C3    1    0.158315    0.149188    0.151347    11.00000    0.01758    0.01589 =
         0.01687    0.00167    0.00008   -0.00074
AFIX  43
H3    2    0.082950    0.104710    0.194635    11.00000   -1.20000
AFIX   0
C4    1    0.252421    0.101522    0.061478    11.00000    0.01666    0.01546 =
         0.01763    0.00056   -0.00328    0.00019
C5    1    0.236160   -0.017992    0.043014    11.00000    0.02641    0.01501 =
         0.02849   -0.00158    0.00458   -0.00185
AFIX 137
H5A   2    0.184077   -0.031454   -0.030414    11.00000   -1.50000
H5B   2    0.159655   -0.049090    0.100294    11.00000   -1.50000
H5C   2    0.354191   -0.051030    0.047175    11.00000   -1.50000
AFIX   0
C11   1    0.299551    0.435782    0.134347    11.00000    0.01549    0.01378 =
         0.01807   -0.00179    0.00185    0.00031
C12   1    0.271014    0.503912    0.043219    11.00000    0.01249    0.01665 =
         0.01682   -0.00142    0.00093    0.00064
C13   1    0.303770    0.614520    0.056084    11.00000    0.01354    0.01535 =
         0.02121    0.00017    0.00112    0.00122
C14   1    0.362158    0.653657    0.158620    11.00000    0.01657    0.01531 =
         0.02579   -0.00410    0.00047   -0.00005
AFIX  43
H14   2    0.385028    0.728263    0.167038    11.00000   -1.20000
AFIX   0
C15   1    0.387335    0.585381    0.248432    11.00000    0.01835    0.02205 =
         0.01917   -0.00631   -0.00099    0.00019
AFIX  43
H15   2    0.424587    0.613597    0.318045    11.00000   -1.20000
AFIX   0
C16   1    0.358110    0.475865    0.236597    11.00000    0.01897    0.01968 =
         0.01696   -0.00047   -0.00033    0.00091
AFIX  43
H16   2    0.377715    0.428627    0.297391    11.00000   -1.20000
AFIX   0
C17   1    0.205538    0.460409   -0.066390    11.00000    0.02073    0.01937 =
         0.01679   -0.00089   -0.00120   -0.00077
AFIX 137
H17A  2    0.305384    0.454571   -0.118025    11.00000   -1.50000
H17B  2    0.115806    0.509084   -0.097382    11.00000   -1.50000
H17C  2    0.152856    0.389289   -0.055024    11.00000   -1.50000
AFIX   0
C18   1    0.272155    0.691115   -0.038836    11.00000    0.02271    0.01711 =
         0.02719    0.00391   -0.00180    0.00022
AFIX 137
H18A  2    0.144102    0.698937   -0.051540    11.00000   -1.50000
H18B  2    0.328249    0.662944   -0.106120    11.00000   -1.50000
H18C  2    0.323549    0.761287   -0.020591    11.00000   -1.50000
AFIX   0
N1     3    0.274218    0.323196    0.119197    11.00000    0.02090    0.01392 =
         0.01686   -0.00152    0.00314   -0.00008
O1     4    0.350117    0.153982   -0.003174    11.00000    0.02229    0.01655 =
         0.01829   -0.00041    0.00254   -0.00114
HKLF    4
REM  11Htv1_0ma in P2(1)/c
REM R1 =  0.0376 for   2528 Fo > 4sig(Fo)  and  0.0413 for all   2817 data
REM    144 parameters refined using      0 restraints
END
WGHT      0.0535      0.3712
REM Highest difference peak  0.327,  deepest hole -0.237,  1-sigma level  0.047
Q1    1   0.1951  0.1278  0.1035  11.00000  0.05    0.33
Q2    1   0.1647  0.2034  0.1566  11.00000  0.05    0.30
Q3    1   0.1190  0.2825  0.2243  11.00000  0.05    0.29
Q4    1   0.3356  0.4571  0.1837  11.00000  0.05    0.28
Q5    1   0.2434  0.0407  0.0500  11.00000  0.05    0.27
Q6    1   0.2347  0.4820 -0.0081  11.00000  0.05    0.26
Q7    1   0.3647  0.5308  0.2406  11.00000  0.05    0.25
Q8    1   0.2976  0.5576  0.0469  11.00000  0.05    0.25
Q9    1   0.3076  0.4685  0.0854  11.00000  0.05    0.25
Q10   1   0.3441  0.6309  0.1062  11.00000  0.05    0.24
;
