# Supplementary material for: 4-(2,3-Dimethyl­anilino)pent-3-en-2-one
Source: Acta Crystallogr Sect E Struct Rep Online. 2012 Sep 15;68(Pt 10):o2930–1. doi: 10.1107/S1600536812038779 (PMC3470305; doi:10.1107/S1600536812038779)
Supplement: Supplementary file 2 [file e-68-o2930-Isup2.hkl]

#
# h,k,l, Fc-squared, Fo-squared, sigma(Fo-squared) and status flag
#
data_I
_shelx_title ' 11Htv1_0ma in P2(1)/c'
_shelx_refln_list_code          4
_shelx_F_calc_maximum      156.01
_exptl_crystal_F_000       440.00
_reflns_d_resolution_high  0.7478
 
loop_
 _symmetry_equiv_pos_as_xyz
 'x, y, z'
 '-x, y+1/2, -z+1/2'
 '-x, -y, -z'
 'x, -y-1/2, z-1/2'
 
_cell_length_a     7.5260
_cell_length_b    12.4500
_cell_length_c    12.0400
_cell_angle_alpha  90.000
_cell_angle_beta   90.243
_cell_angle_gamma  90.000
 
_shelx_F_squared_multiplier     1.000
 
loop_
 _refln_index_h
 _refln_index_k
 _refln_index_l
 _refln_F_squared_calc
 _refln_F_squared_meas
 _refln_F_squared_sigma
 _refln_observed_status
   1   0   0      928.35      922.69      9.59 o
   2   0   0    24337.67    20229.60    362.08 o
   3   0   0     3692.33     3758.43     23.43 o
   4   0   0       38.34       24.74      0.47 o
   5   0   0       54.62       63.25      1.53 o
   6   0   0        7.44        4.71      0.37 o
   7   0   0        0.83        0.99      0.37 o
   8   0   0       40.93       37.82      1.53 o
   9   0   0      397.63      385.66      7.55 o
  10   0   0       62.55       64.63      6.37 o
   1   1   0     2697.99     2560.08     12.50 o
   2   1   0     2561.33     2496.02     11.74 o
   3   1   0       14.51       12.95      0.23 o
   4   1   0        0.86        2.45      0.20 o
   5   1   0       14.43       13.71      0.35 o
   6   1   0        1.16        1.12      0.19 o
   7   1   0      102.73       97.60      1.30 o
   8   1   0        5.64        3.37      0.49 o
   9   1   0        0.66        0.47      0.63 o
  10   1   0       29.13       28.68      1.85 o
   0   2   0      402.28      397.61      3.17 o
   1   2   0     1013.86      983.37      5.08 o
   2   2   0     1181.89     1213.84      6.30 o
   3   2   0       31.37       46.27      0.45 o
   4   2   0      215.59      269.70      1.73 o
   5   2   0       51.72       50.30      0.62 o
   6   2   0       92.82      116.05      1.16 o
   7   2   0       23.34       26.89      0.83 o
   8   2   0       60.10       61.76      1.43 o
   9   2   0       65.81       71.42      1.91 o
   1   3   0      146.80      140.33      0.94 o
   2   3   0       20.87       19.56      0.30 o
   3   3   0      596.05      626.67      4.07 o
   4   3   0       59.90       61.19      0.82 o
   5   3   0       42.13       60.10      0.69 o
   6   3   0       20.52       19.95      0.60 o
   7   3   0        5.39        7.18      0.50 o
   8   3   0       26.79       25.71      1.05 o
   9   3   0       24.47       25.42      1.64 o
   0   4   0       68.80       84.62      0.99 o
   1   4   0      739.16      767.06      4.67 o
   2   4   0       51.82       53.16      0.54 o
   3   4   0      744.29      790.29      5.11 o
   4   4   0      309.51      304.52      2.46 o
   5   4   0       56.85       65.82      1.07 o
   6   4   0       46.91       46.13      0.76 o
   7   4   0       11.46       13.80      0.64 o
   8   4   0       10.26       10.16      0.72 o
   9   4   0        0.21       -0.39      0.54 o
   1   5   0       19.43       19.02      0.35 o
   2   5   0       26.92       25.95      0.43 o
   3   5   0       48.72       46.57      0.67 o
   4   5   0        0.05       -0.05      0.17 o
   5   5   0       13.10       14.27      0.52 o
   6   5   0        4.73        4.26      0.34 o
   7   5   0       86.51       82.64      1.45 o
   8   5   0       10.19        9.36      0.92 o
   9   5   0       81.17       82.24      2.10 o
   0   6   0     1557.74     1650.09     14.93 o
   1   6   0       35.31       36.57      0.56 o
   2   6   0      564.66      638.84      6.94 o
   3   6   0      285.76      286.86      2.81 o
   4   6   0        2.73        5.59      0.32 o
   5   6   0       59.46       60.62      0.96 o
   6   6   0        1.21        1.11      0.27 o
   7   6   0       49.13       51.30      1.30 o
   8   6   0      114.57      108.46      2.35 o
   9   6   0        0.18       -1.26      0.63 o
   1   7   0      190.46      221.11      1.90 o
   2   7   0      558.59      573.04      5.21 o
   3   7   0      139.43      136.78      1.80 o
   4   7   0      283.76      273.08      2.54 o
   5   7   0       73.84       78.71      1.26 o
   6   7   0        6.32        6.26      0.47 o
   7   7   0       65.60       62.62      1.70 o
   8   7   0        8.35        7.66      0.84 o
   9   7   0       80.38       78.87      2.42 o
   0   8   0        1.82        5.72      0.44 o
   1   8   0        1.97        0.97      0.19 o
   2   8   0       11.16       10.70      0.50 o
   3   8   0      101.11       93.80      1.35 o
   4   8   0       19.82       17.52      0.59 o
   5   8   0       72.20       77.95      1.43 o
   6   8   0       86.46       87.47      1.61 o
   7   8   0        0.00       -0.75      0.53 o
   8   8   0       10.13        9.40      0.84 o
   1   9   0       72.37       71.64      0.95 o
   2   9   0       14.09       11.22      0.47 o
   3   9   0       70.48       60.08      1.02 o
   4   9   0      284.21      287.47      3.41 o
   5   9   0      547.51      521.80      5.36 o
   6   9   0       64.02       67.64      1.45 o
   7   9   0       36.58       35.16      1.45 o
   8   9   0        7.42        6.27      0.82 o
   0  10   0        2.25        5.13      0.52 o
   1  10   0       16.56       17.59      0.56 o
   2  10   0        3.95        3.03      0.33 o
   3  10   0       47.90       40.60      1.01 o
   4  10   0      620.87      616.50      6.69 o
   5  10   0      190.22      186.00      2.78 o
   6  10   0      841.93      839.26      9.52 o
   7  10   0       55.32       54.83      1.90 o
   8  10   0       33.81       29.84      1.49 o
   1  11   0      379.41      310.96      2.99 o
   2  11   0        0.16        0.02      0.29 o
   3  11   0      370.34      324.85      4.10 o
   4  11   0        2.69        1.61      0.48 o
   5  11   0        4.73        5.38      0.58 o
   6  11   0      310.70      293.21      5.21 o
   7  11   0       77.46       81.97      2.34 o
   0  12   0      194.73      145.31      3.07 o
   1  12   0       76.39       68.17      1.59 o
   2  12   0       75.45       60.42      1.64 o
   3  12   0       20.88       18.77      1.02 o
   4  12   0       18.34       17.33      1.02 o
   5  12   0        7.07        7.98      0.71 o
   6  12   0        0.05        0.12      0.72 o
   1  13   0        0.14        0.17      0.40 o
   2  13   0        0.27        0.17      0.42 o
   3  13   0        5.52        8.08      0.98 o
   4  13   0        4.53        3.45      0.63 o
   5  13   0       10.76        9.58      1.38 o
   6  13   0        0.01        0.84      0.65 o
   0  14   0       23.06       23.63      1.90 o
   1  14   0        7.22        5.53      0.67 o
   2  14   0       85.71       90.74      2.08 o
   3  14   0       21.46       17.91      1.11 o
   4  14   0      116.01      113.68      2.51 o
   5  14   0        0.71        1.68      1.03 o
   1  15   0       20.45       20.05      1.34 o
   2  15   0        4.66        5.75      0.74 o
   3  15   0       19.06       20.98      1.25 o
   4  15   0       40.28       46.78      1.88 o
   0  16   0        5.90        7.21      1.40 o
   1  16   0       25.71       26.69      1.63 o
   2  16   0       19.39       23.99      1.56 o
 -10   1   1       23.95       26.16      1.82 o
  -9   1   1       43.21       43.48      1.68 o
  -8   1   1       51.18       54.32      1.05 o
  -7   1   1       87.01       90.94      1.27 o
  -6   1   1       27.74       25.01      0.55 o
  -5   1   1      633.94      711.32      4.49 o
  -4   1   1     1242.75     1340.42      7.87 o
  -3   1   1     1259.98     1353.05      7.14 o
  -2   1   1     8252.57     7869.62     37.65 o
  -1   1   1      815.81      816.48      3.76 o
   0   1   1      952.93      818.82     15.56 o
   1   1   1     2096.58     1976.94     13.70 o
   2   1   1     1502.14     1491.35      7.55 o
   3   1   1        8.51        8.05      0.21 o
   4   1   1      113.59      117.63      0.95 o
   5   1   1       64.16       59.59      0.71 o
   6   1   1       11.12        9.99      0.37 o
   7   1   1      213.27      215.71      2.82 o
   8   1   1      126.29      128.11      2.55 o
   9   1   1       58.46       58.34      1.85 o
  10   1   1      334.44      330.36      5.97 o
  -9   2   1       83.77       80.83      1.84 o
  -8   2   1       65.83       69.09      1.67 o
  -7   2   1        6.41        7.23      0.43 o
  -6   2   1       13.49       14.38      0.48 o
  -5   2   1      902.28      974.95      6.44 o
  -4   2   1     1375.17     1344.67      7.87 o
  -3   2   1      247.93      250.90      1.51 o
  -2   2   1      800.08      812.73      4.34 o
  -1   2   1     4417.65     4173.15     23.75 o
   0   2   1      260.03      266.43      1.65 o
   1   2   1      681.09      734.00      4.93 o
   2   2   1      853.48      890.96      4.94 o
   3   2   1       30.82       31.52      0.38 o
   4   2   1       10.64       12.37      0.43 o
   5   2   1       13.87       15.60      0.40 o
   6   2   1       33.91       34.45      0.61 o
   7   2   1        8.37        8.61      0.48 o
   8   2   1       37.43       40.98      1.47 o
   9   2   1       47.55       51.09      1.77 o
  -9   3   1       23.26       25.61      1.22 o
  -8   3   1        1.79        2.07      0.52 o
  -7   3   1       16.90       17.04      0.61 o
  -6   3   1       18.60       20.70      0.52 o
  -5   3   1       40.88       37.84      0.59 o
  -4   3   1      646.23      663.62      4.08 o
  -3   3   1       32.57       41.11      0.50 o
  -2   3   1       82.10       79.63      0.64 o
  -1   3   1       48.72       40.54      0.39 o
   0   3   1       11.02       23.50      0.29 o
   1   3   1      226.97      198.41      1.44 o
   2   3   1      164.68      158.11      1.18 o
   3   3   1        0.06        0.15      0.12 o
   4   3   1       74.44       72.14      0.86 o
   5   3   1      314.14      336.67      2.41 o
   6   3   1      236.61      231.24      1.98 o
   7   3   1       64.33       70.87      1.26 o
   8   3   1       32.63       31.39      1.04 o
   9   3   1        5.37        3.42      1.21 o
  -9   4   1       41.08       42.87      3.20 o
  -8   4   1       44.71       47.70      1.87 o
  -7   4   1       19.98       19.01      0.77 o
  -6   4   1       63.74       77.43      1.05 o
  -5   4   1      173.89      180.40      1.52 o
  -4   4   1      143.13      158.02      1.36 o
  -3   4   1        0.55        0.07      0.14 o
  -2   4   1       37.89       33.48      0.44 o
  -1   4   1     3591.52     3646.67     19.80 o
   0   4   1      501.94      496.38      3.33 o
   1   4   1      783.74      835.09      5.71 o
   2   4   1       60.98       68.60      0.74 o
   3   4   1       20.69       28.48      0.47 o
   4   4   1      134.11      112.95      1.17 o
   5   4   1      144.81      146.10      1.44 o
   6   4   1      573.71      587.08      4.90 o
   7   4   1       35.28       32.86      1.05 o
   8   4   1       14.10       16.11      1.10 o
   9   4   1       38.97       37.81      2.03 o
  -9   5   1       21.00       22.90      1.37 o
  -8   5   1       58.15       52.97      1.57 o
  -7   5   1       69.71       66.18      1.26 o
  -6   5   1      125.61      122.53      1.39 o
  -5   5   1        3.44        6.20      0.31 o
  -4   5   1      717.17      755.74      5.03 o
  -3   5   1        5.41        2.76      0.22 o
  -2   5   1       68.79       69.25      0.78 o
  -1   5   1       68.48       71.90      0.70 o
   0   5   1      726.10      757.54      4.83 o
   1   5   1      149.08      150.71      1.34 o
   2   5   1     1333.58     1426.69      9.72 o
   3   5   1        0.01        0.07      0.13 o
   4   5   1       30.09       33.10      0.61 o
   5   5   1       75.82       70.31      0.99 o
   6   5   1      211.55      201.07      1.94 o
   7   5   1       46.38       51.97      1.29 o
   8   5   1      170.67      166.07      2.75 o
   9   5   1      181.22      182.34      3.95 o
  -9   6   1       28.85       28.96      1.50 o
  -8   6   1        9.60        9.94      0.93 o
  -7   6   1       35.56       34.86      0.91 o
  -6   6   1        9.93        7.41      0.49 o
  -5   6   1        6.87        8.95      0.37 o
  -4   6   1      112.16      131.20      1.27 o
  -3   6   1      769.68      820.88      5.62 o
  -2   6   1        0.01        0.99      0.19 o
  -1   6   1     2011.95     2264.39     14.43 o
   0   6   1     2501.62     2752.57     18.13 o
   1   6   1     2043.98     2151.80     15.92 o
   2   6   1      493.69      560.53      4.30 o
   3   6   1       14.33       10.09      0.45 o
   4   6   1       31.42       29.45      0.59 o
   5   6   1      168.64      177.68      1.83 o
   6   6   1       25.30       28.12      0.70 o
   7   6   1       16.60       13.96      0.80 o
   8   6   1       22.15       22.07      1.18 o
   9   6   1       69.93       67.11      3.82 o
  -9   7   1       11.49        8.51      1.08 o
  -8   7   1       26.95       26.09      1.39 o
  -7   7   1        0.83        0.79      0.35 o
  -6   7   1       37.70       40.34      0.97 o
  -5   7   1       15.44       17.51      0.61 o
  -4   7   1       63.51       71.61      0.87 o
  -3   7   1       46.05       40.58      0.70 o
  -2   7   1       14.95       22.35      0.53 o
  -1   7   1       61.75       73.82      0.89 o
   0   7   1      293.83      276.82      2.24 o
   1   7   1      152.15      152.87      1.74 o
   2   7   1      485.70      468.19      3.93 o
   3   7   1       60.16       65.68      1.07 o
   4   7   1        4.55        6.07      0.38 o
   5   7   1        7.81        7.83      0.44 o
   6   7   1       94.40      101.10      1.63 o
   7   7   1       34.25       35.91      1.19 o
   8   7   1       99.90       99.58      2.22 o
   9   7   1       88.45       91.49      2.79 o
  -8   8   1       35.75       36.76      1.70 o
  -7   8   1       55.97       53.68      1.58 o
  -6   8   1       21.95       21.27      1.11 o
  -5   8   1      555.86      536.69      5.07 o
  -4   8   1       48.34       51.76      0.73 o
  -3   8   1     1311.61     1299.36      9.06 o
  -2   8   1      229.79      230.53      1.97 o
  -1   8   1      583.51      603.15      4.51 o
   0   8   1        5.20        7.04      0.31 o
   1   8   1       37.30       40.06      0.86 o
   2   8   1       93.23       93.35      1.20 o
   3   8   1       96.66       84.78      1.29 o
   4   8   1        4.86        6.16      0.46 o
   5   8   1      530.76      536.16      5.37 o
   6   8   1      104.80      101.17      1.94 o
   7   8   1       47.71       46.00      1.51 o
   8   8   1       73.22       70.67      1.75 o
  -8   9   1        6.36        5.26      0.94 o
  -7   9   1       62.16       59.59      1.78 o
  -6   9   1      163.65      164.71      2.45 o
  -5   9   1       71.30       64.78      1.39 o
  -4   9   1      416.72      423.59      4.18 o
  -3   9   1      121.67      123.96      1.36 o
  -2   9   1      223.41      228.68      2.10 o
  -1   9   1       27.69       29.04      0.62 o
   0   9   1        0.49        1.03      0.22 o
   1   9   1        0.36        0.20      0.21 o
   2   9   1        6.81        7.35      0.40 o
   3   9   1        0.34        0.61      0.29 o
   4   9   1       31.96       28.51      1.00 o
   5   9   1        0.23        0.09      0.33 o
   6   9   1       64.77       67.74      2.30 o
   7   9   1        1.15        1.15      0.56 o
   8   9   1       25.04       23.17      1.20 o
  -8  10   1      185.80      188.83      3.94 o
  -7  10   1       47.78       46.34      1.85 o
  -6  10   1       78.99       78.03      1.82 o
  -5  10   1      175.12      167.59      2.46 o
  -4  10   1        4.88        5.28      0.60 o
  -3  10   1        3.66        2.29      0.33 o
  -2  10   1        7.70        7.76      0.52 o
  -1  10   1       25.23       22.11      0.62 o
   0  10   1        0.04        0.42      0.27 o
   1  10   1        3.15        1.19      0.28 o
   2  10   1      195.48      192.83      2.10 o
   3  10   1        2.41        0.84      0.38 o
   4  10   1      611.79      603.84      7.72 o
   5  10   1      110.77      117.03      1.92 o
   6  10   1      238.52      233.42      3.69 o
   7  10   1      136.56      142.91      2.80 o
   8  10   1        2.42        1.94      1.66 o
  -7  11   1       44.07       44.52      1.87 o
  -6  11   1        0.61        0.82      0.54 o
  -5  11   1       56.17       52.63      1.44 o
  -4  11   1        0.32        0.12      0.42 o
  -3  11   1       86.85       84.02      1.70 o
  -2  11   1       16.85       15.81      0.65 o
  -1  11   1        6.88        4.68      0.40 o
   0  11   1       35.33       42.06      0.91 o
   1  11   1       79.98       59.69      1.34 o
   2  11   1       17.45       24.71      0.98 o
   3  11   1       32.60       27.58      1.45 o
   4  11   1        5.08        8.00      0.68 o
   5  11   1      132.29      139.14      2.21 o
   6  11   1        7.13        8.36      0.82 o
   7  11   1      149.41      150.36      3.29 o
  -6  12   1      116.01      107.69      2.72 o
  -5  12   1      152.36      144.01      2.55 o
  -4  12   1        0.10        0.35      0.80 o
  -3  12   1       37.00       32.75      1.69 o
  -2  12   1        2.65        3.01      0.45 o
  -1  12   1        1.37       -0.04      0.32 o
   0  12   1       88.46       79.61      1.78 o
   1  12   1        0.61       -0.14      0.35 o
   2  12   1        0.43        0.19      0.38 o
   3  12   1      131.14      126.00      2.22 o
   4  12   1      213.79      202.65      3.33 o
   5  12   1       50.75       51.08      1.59 o
   6  12   1      150.35      150.42      5.39 o
  -6  13   1        5.14        5.81      0.99 o
  -5  13   1        3.63        1.90      0.62 o
  -4  13   1        2.18        2.96      0.62 o
  -3  13   1       21.74       25.37      1.47 o
  -2  13   1        2.10        1.63      0.52 o
  -1  13   1       48.41       48.22      1.65 o
   0  13   1      128.22      113.68      2.21 o
   1  13   1       12.98        8.51      0.74 o
   2  13   1      262.83      227.84      3.58 o
   3  13   1        1.00       -0.12      0.41 o
   4  13   1       24.10       28.68      1.33 o
   5  13   1        4.84        4.70      0.77 o
   6  13   1       96.15       98.49      2.61 o
  -5  14   1       40.38       40.18      1.67 o
  -4  14   1       13.79       15.09      1.34 o
  -3  14   1        2.18        2.42      0.59 o
  -2  14   1       59.62       62.19      1.99 o
  -1  14   1        0.07       -0.29      0.48 o
   0  14   1       54.73       56.09      1.54 o
   1  14   1        1.25       -0.06      0.42 o
   2  14   1        4.76        4.96      0.65 o
   3  14   1       92.61      104.64      2.32 o
   4  14   1        4.53        4.14      0.78 o
   5  14   1       78.68       75.40      2.74 o
  -4  15   1      117.54      135.24      4.45 o
  -3  15   1       23.76       23.35      1.90 o
  -2  15   1       11.18       13.59      1.19 o
  -1  15   1        6.64       12.36      1.12 o
   0  15   1       41.61       45.62      1.79 o
   1  15   1       12.55       11.32      1.00 o
   2  15   1      119.25      132.17      2.67 o
   3  15   1       61.59       76.17      2.04 o
   4  15   1        3.59        5.18      1.80 o
  -2  16   1       14.82       17.60      1.37 o
  -1  16   1        9.50        7.97      1.00 o
   0  16   1        0.04        0.27      0.61 o
   1  16   1        0.00       -0.31      0.63 o
   2  16   1        0.73        1.29      0.69 o
  -9   0   2      193.24      206.07      3.43 o
  -8   0   2      354.76      368.21      5.60 o
  -7   0   2       97.83       97.50      1.88 o
  -6   0   2      441.68      475.30      5.27 o
  -5   0   2      549.56      595.69      5.54 o
  -4   0   2     3632.18     3789.75     29.06 o
  -3   0   2      527.20      525.33      3.70 o
  -2   0   2    13979.57    12451.02    129.25 o
  -1   0   2     6606.24     5884.43     62.47 o
   0   0   2     1724.26     1641.60     11.99 o
   1   0   2    13592.48    11432.18    233.40 o
   2   0   2     4544.69     4300.48     32.68 o
   3   0   2     1603.74     1723.49     13.12 o
   4   0   2      905.33     1017.82     10.29 o
   5   0   2      205.09      211.41      2.72 o
   6   0   2       31.64       23.99      1.53 o
   7   0   2       70.95       65.39      2.17 o
   8   0   2      110.46      108.99      3.35 o
   9   0   2        3.70        2.98      1.01 o
  -9   1   2      317.92      334.86      3.96 o
  -8   1   2       85.94       89.28      1.41 o
  -7   1   2      601.13      605.87      4.67 o
  -6   1   2      149.33      151.46      1.50 o
  -5   1   2       27.69       27.19      0.54 o
  -4   1   2      435.42      429.72      3.01 o
  -3   1   2      609.50      675.61      3.88 o
  -2   1   2       25.59       29.73      0.34 o
  -1   1   2      636.98      620.95      2.72 o
   0   1   2     1806.47     1699.61      8.94 o
   1   1   2        1.85        0.56      0.12 o
   2   1   2     7407.96     7082.65     58.23 o
   3   1   2       84.19      102.19      0.77 o
   4   1   2      100.77       94.79      0.86 o
   5   1   2      331.47      309.37      2.45 o
   6   1   2      144.51      169.92      2.12 o
   7   1   2       78.54       80.29      1.72 o
   8   1   2       91.91       96.97      2.09 o
   9   1   2        3.86        4.42      0.76 o
  -9   2   2        6.85        4.72      0.66 o
  -8   2   2       42.70       43.19      1.08 o
  -7   2   2       27.11       31.71      0.81 o
  -6   2   2      300.77      321.19      2.60 o
  -5   2   2      249.68      251.53      2.13 o
  -4   2   2     1956.93     2050.04     12.31 o
  -3   2   2     1706.07     1775.36      9.62 o
  -2   2   2     1069.12     1129.61      5.65 o
  -1   2   2     2169.71     2169.23     11.80 o
   0   2   2      987.20      932.38      5.79 o
   1   2   2     2549.46     2452.08     16.81 o
   2   2   2        2.83        1.67      0.14 o
   3   2   2      574.24      571.98      3.63 o
   4   2   2       18.90       18.90      0.32 o
   5   2   2       96.08      110.54      0.95 o
   6   2   2        0.38        0.92      0.20 o
   7   2   2       60.76       62.91      1.60 o
   8   2   2       45.83       43.29      1.54 o
   9   2   2       14.75       13.96      1.14 o
  -9   3   2        2.39        2.32      0.66 o
  -8   3   2        0.00       -0.57      0.28 o
  -7   3   2       74.82       82.93      1.25 o
  -6   3   2      288.86      298.25      2.61 o
  -5   3   2      106.68      109.45      1.25 o
  -4   3   2      215.38      258.30      2.07 o
  -3   3   2       17.39       16.56      0.36 o
  -2   3   2       35.70       32.54      0.43 o
  -1   3   2      709.92      715.27      4.35 o
   0   3   2      138.64      152.58      1.03 o
   1   3   2      660.70      644.34      4.61 o
   2   3   2      339.95      349.99      2.68 o
   3   3   2      193.63      202.03      1.45 o
   4   3   2       58.84       57.85      0.65 o
   5   3   2       27.33       25.15      0.43 o
   6   3   2        7.38       11.03      0.39 o
   7   3   2       12.77       12.60      0.72 o
   8   3   2       30.71       27.39      1.26 o
   9   3   2        6.70        4.65      0.90 o
  -9   4   2        7.24        5.85      0.85 o
  -8   4   2       35.13       31.90      1.08 o
  -7   4   2       17.57       15.00      0.60 o
  -6   4   2      151.24      156.83      1.71 o
  -5   4   2      102.13      111.72      1.16 o
  -4   4   2       55.30       60.27      0.78 o
  -3   4   2      227.31      221.48      1.67 o
  -2   4   2        0.73        0.02      0.12 o
  -1   4   2      128.36      128.26      0.96 o
   0   4   2       58.82       56.66      0.58 o
   1   4   2      611.95      640.48      4.72 o
   2   4   2       26.94       28.58      0.67 o
   3   4   2      332.70      361.78      2.55 o
   4   4   2      489.02      499.88      3.68 o
   5   4   2       13.81       15.82      0.54 o
   6   4   2      250.91      251.16      2.42 o
   7   4   2       23.29       25.84      0.79 o
   8   4   2       25.04       25.00      1.42 o
   9   4   2        2.71        2.39      0.84 o
  -9   5   2       83.84       85.15      2.23 o
  -8   5   2      115.60      115.18      2.17 o
  -7   5   2        2.37        2.06      0.35 o
  -6   5   2      237.53      246.47      2.28 o
  -5   5   2      415.70      441.35      3.24 o
  -4   5   2       16.39       19.71      0.49 o
  -3   5   2      502.33      560.44      3.71 o
  -2   5   2      230.76      249.21      1.99 o
  -1   5   2      131.82      117.28      1.04 o
   0   5   2       50.26       45.62      0.56 o
   1   5   2     1338.25     1443.92      9.32 o
   2   5   2     1023.87     1000.80      7.62 o
   3   5   2      131.50      148.22      1.52 o
   4   5   2      417.16      449.56      3.39 o
   5   5   2      121.41      129.15      1.38 o
   6   5   2        1.99        3.28      0.30 o
   7   5   2       18.09       18.76      0.91 o
   8   5   2       17.24       17.59      1.25 o
   9   5   2       75.55       76.70      4.15 o
  -9   6   2       13.05       11.30      1.81 o
  -8   6   2       16.51       15.01      1.08 o
  -7   6   2       22.66       21.66      0.81 o
  -6   6   2        0.01        0.08      0.24 o
  -5   6   2       19.35       19.61      0.59 o
  -4   6   2        0.46        0.10      0.19 o
  -3   6   2       26.22       26.49      0.59 o
  -2   6   2      570.71      595.62      4.40 o
  -1   6   2       29.40       26.63      0.46 o
   0   6   2     1153.36     1205.39      9.40 o
   1   6   2      274.49      288.39      2.42 o
   2   6   2       71.13       76.37      1.07 o
   3   6   2       52.29       46.15      0.78 o
   4   6   2        0.56        1.16      0.20 o
   5   6   2       30.22       33.86      0.67 o
   6   6   2       27.54       29.80      0.88 o
   7   6   2       82.97       87.45      2.01 o
   8   6   2       16.66       17.46      1.43 o
   9   6   2      182.54      175.82      4.10 o
  -9   7   2       23.72       19.72      1.63 o
  -8   7   2        0.14       -1.01      0.52 o
  -7   7   2        2.81        2.04      0.46 o
  -6   7   2        5.65        6.33      0.43 o
  -5   7   2       16.00       17.80      0.57 o
  -4   7   2       59.55       65.43      0.92 o
  -3   7   2      285.97      319.21      2.84 o
  -2   7   2       36.60       64.20      0.87 o
  -1   7   2        5.15        2.49      0.25 o
   0   7   2        5.44        0.17      0.15 o
   1   7   2      316.24      352.07      3.27 o
   2   7   2        0.07        0.22      0.19 o
   3   7   2      255.78      288.43      2.82 o
   4   7   2        0.00        0.24      0.23 o
   5   7   2      902.04      896.39      8.13 o
   6   7   2        7.95        6.41      0.60 o
   7   7   2      749.44      741.94      7.86 o
   8   7   2       13.25       13.70      0.99 o
   9   7   2      159.88      154.29      4.16 o
  -8   8   2        0.05       -0.51      0.62 o
  -7   8   2        0.00       -0.41      0.39 o
  -6   8   2        9.27       11.81      0.64 o
  -5   8   2       81.84       81.90      1.20 o
  -4   8   2       13.32       12.63      0.53 o
  -3   8   2       86.86       92.74      1.24 o
  -2   8   2       53.37       47.12      0.78 o
  -1   8   2       92.54       88.12      0.99 o
   0   8   2       93.77       93.28      1.28 o
   1   8   2      169.02      171.37      1.92 o
   2   8   2      156.47      164.93      1.89 o
   3   8   2      105.77      102.03      1.40 o
   4   8   2      158.26      164.51      2.35 o
   5   8   2       30.52       29.72      0.89 o
   6   8   2      219.84      216.25      3.34 o
   7   8   2        3.98        4.52      0.68 o
   8   8   2        0.20        0.09      0.48 o
  -8   9   2        0.94        0.62      0.60 o
  -7   9   2       10.73        9.99      1.02 o
  -6   9   2      129.34      127.57      2.04 o
  -5   9   2        0.07        0.89      0.28 o
  -4   9   2      645.83      624.57      5.11 o
  -3   9   2      298.72      285.02      2.83 o
  -2   9   2      144.34      133.03      1.54 o
  -1   9   2      239.21      232.71      2.07 o
   0   9   2      184.88      184.80      2.46 o
   1   9   2       24.77       30.16      0.73 o
   2   9   2      395.96      382.73      3.70 o
   3   9   2      147.76      158.82      2.00 o
   4   9   2       10.50       10.58      0.68 o
   5   9   2      118.85      118.63      1.84 o
   6   9   2       56.75       53.76      1.54 o
   7   9   2       30.53       31.47      1.48 o
   8   9   2       74.56       74.89      1.90 o
  -7  10   2       59.98       56.48      2.01 o
  -6  10   2       13.06       12.97      0.84 o
  -5  10   2       69.18       74.57      1.61 o
  -4  10   2      335.20      321.38      3.40 o
  -3  10   2      342.92      321.05      3.15 o
  -2  10   2      546.72      504.73      4.45 o
  -1  10   2        5.88        9.16      0.46 o
   0  10   2       35.73       26.11      0.78 o
   1  10   2       39.44       44.94      1.09 o
   2  10   2      214.77      221.26      2.60 o
   3  10   2       42.18       42.93      1.14 o
   4  10   2      203.22      219.02      3.02 o
   5  10   2      454.61      451.54      5.28 o
   6  10   2        9.49        7.87      0.79 o
   7  10   2      511.10      519.03      8.56 o
  -7  11   2      137.43      132.41      3.10 o
  -6  11   2        0.95        1.02      0.51 o
  -5  11   2       14.02       11.95      0.84 o
  -4  11   2      147.72      149.66      2.28 o
  -3  11   2       98.77      100.77      1.80 o
  -2  11   2       33.45       32.29      1.02 o
  -1  11   2      147.40      131.69      1.96 o
   0  11   2      224.82      192.00      2.72 o
   1  11   2      633.80      592.35      6.90 o
   2  11   2      849.65      741.21      9.59 o
   3  11   2        1.52        0.69      0.38 o
   4  11   2      449.03      423.30      5.02 o
   5  11   2       51.04       51.78      1.43 o
   6  11   2      108.86      106.71      2.63 o
   7  11   2       41.82       37.36      1.84 o
  -6  12   2        8.23        7.87      0.93 o
  -5  12   2       27.77       27.05      1.17 o
  -4  12   2        2.10        0.52      0.51 o
  -3  12   2        0.28       -0.14      0.46 o
  -2  12   2       30.26       31.69      1.04 o
  -1  12   2      333.40      281.20      4.01 o
   0  12   2        2.88        2.69      0.47 o
   1  12   2      188.77      139.42      2.30 o
   2  12   2        2.00        2.42      0.56 o
   3  12   2      148.79      134.80      3.44 o
   4  12   2       54.73       55.50      1.44 o
   5  12   2       89.98       89.33      2.28 o
   6  12   2       40.52       40.60      2.29 o
  -6  13   2        1.88        0.94      0.72 o
  -5  13   2        5.84        5.57      0.72 o
  -4  13   2        0.15       -0.16      0.47 o
  -3  13   2       31.42       29.66      1.33 o
  -2  13   2        9.33        9.31      1.22 o
  -1  13   2       31.78       22.23      1.10 o
   0  13   2       18.27       16.89      1.08 o
   1  13   2        9.66        8.68      0.78 o
   2  13   2        3.32        2.90      0.55 o
   3  13   2        7.28       10.57      0.95 o
   4  13   2       17.84       20.94      1.35 o
   5  13   2       21.90       19.79      2.22 o
   6  13   2       16.07       17.59      1.44 o
  -5  14   2       20.05       20.27      1.18 o
  -4  14   2       42.40       51.69      2.18 o
  -3  14   2       13.32       16.36      1.16 o
  -2  14   2       13.59       16.06      1.20 o
  -1  14   2        0.01       -0.01      0.48 o
   0  14   2       16.04       15.10      0.98 o
   1  14   2        6.29        7.45      0.73 o
   2  14   2       10.27        9.11      0.81 o
   3  14   2        1.35        0.81      0.63 o
   4  14   2        4.26        3.93      0.72 o
   5  14   2       27.11       29.57      1.84 o
  -4  15   2       88.09       94.73      2.68 o
  -3  15   2      104.93      115.13      2.96 o
  -2  15   2      198.55      213.33      4.14 o
  -1  15   2        0.37        0.54      0.61 o
   0  15   2       42.22       50.01      2.16 o
   1  15   2       61.41       64.89      1.80 o
   2  15   2       12.71       13.45      0.99 o
   3  15   2        0.00        0.40      0.55 o
   4  15   2        2.22        2.23      0.92 o
  -2  16   2        3.34        3.73      0.87 o
  -1  16   2        2.16        1.07      0.72 o
   0  16   2        4.33        7.34      1.01 o
   1  16   2       46.31       57.36      2.67 o
   2  16   2        3.04        3.11      0.80 o
  -9   1   3      194.87      190.57      2.46 o
  -8   1   3       24.48       23.38      0.88 o
  -7   1   3      379.80      381.87      3.30 o
  -6   1   3      838.73      870.59      5.91 o
  -5   1   3        8.30        6.52      0.37 o
  -4   1   3      697.23      748.47      5.06 o
  -3   1   3     1606.75     1639.39      8.74 o
  -2   1   3      117.59      104.50      0.75 o
  -1   1   3      154.54      122.11      0.73 o
   0   1   3      572.94      589.79      3.22 o
   1   1   3     4393.17     4175.00     27.09 o
   2   1   3      326.33      344.31      2.28 o
   3   1   3      186.52      190.66      1.68 o
   4   1   3      261.05      252.58      1.88 o
   5   1   3       20.11       17.60      0.38 o
   6   1   3      536.65      565.21      5.10 o
   7   1   3        0.88        0.68      0.40 o
   8   1   3      230.94      238.79      3.71 o
   9   1   3        6.91        6.11      0.81 o
  -9   2   3       53.91       53.19      1.63 o
  -8   2   3       55.21       51.01      1.14 o
  -7   2   3       32.98       35.72      0.84 o
  -6   2   3      269.00      265.63      2.44 o
  -5   2   3       72.25       83.62      1.20 o
  -4   2   3      375.39      381.55      2.68 o
  -3   2   3      353.96      386.01      2.43 o
  -2   2   3     1285.56     1351.78      6.59 o
  -1   2   3       15.98       15.22      0.24 o
   0   2   3      106.61      116.78      0.91 o
   1   2   3     2218.04     2193.50     14.89 o
   2   2   3     1455.20     1536.86     14.08 o
   3   2   3     1052.03     1092.25      9.98 o
   4   2   3      753.89      815.42      6.21 o
   5   2   3       69.82       71.84      1.11 o
   6   2   3       61.13       76.78      1.07 o
   7   2   3       39.62       43.66      1.33 o
   8   2   3       10.33       10.54      1.26 o
   9   2   3        1.82        2.36      0.69 o
  -9   3   3        0.93        1.25      0.53 o
  -8   3   3      286.25      276.84      2.94 o
  -7   3   3      111.34      113.34      1.53 o
  -6   3   3       22.29       24.61      0.76 o
  -5   3   3      148.85      146.17      1.54 o
  -4   3   3       14.36       14.24      0.41 o
  -3   3   3     1497.23     1562.18      8.51 o
  -2   3   3      169.20      179.05      1.21 o
  -1   3   3     2764.02     2760.22     15.15 o
   0   3   3       71.41       77.10      0.68 o
   1   3   3      197.38      219.40      1.59 o
   2   3   3      637.19      681.50      4.45 o
   3   3   3      482.69      510.60      4.01 o
   4   3   3      163.02      157.67      1.46 o
   5   3   3       57.82       55.98      0.74 o
   6   3   3      124.03      129.16      1.94 o
   7   3   3       63.76       62.31      1.37 o
   8   3   3        4.54        3.96      0.68 o
   9   3   3        5.22        8.43      1.18 o
  -9   4   3       28.35       26.27      1.81 o
  -8   4   3        5.93        5.89      0.56 o
  -7   4   3        0.43       -0.01      0.27 o
  -6   4   3        3.62        2.77      0.32 o
  -5   4   3        5.11        5.18      0.34 o
  -4   4   3      226.15      268.64      2.20 o
  -3   4   3      164.51      158.63      1.33 o
  -2   4   3     1664.38     1754.41     10.35 o
  -1   4   3        2.03        3.08      0.18 o
   0   4   3      288.08      284.59      1.81 o
   1   4   3      231.88      220.70      2.04 o
   2   4   3      917.12      944.36      7.07 o
   3   4   3      195.61      181.71      1.41 o
   4   4   3      430.25      463.72      3.44 o
   5   4   3       84.35       81.53      0.99 o
   6   4   3        2.83        3.68      0.34 o
   7   4   3       74.55       69.95      1.47 o
   8   4   3       36.21       34.72      1.99 o
   9   4   3        0.09        0.88      0.70 o
  -9   5   3        5.04        3.45      0.93 o
  -8   5   3       78.81       75.26      1.53 o
  -7   5   3       67.64       66.22      1.14 o
  -6   5   3       97.98       91.78      1.19 o
  -5   5   3        7.17        5.08      0.35 o
  -4   5   3        3.59        5.32      0.33 o
  -3   5   3       38.32       48.33      0.66 o
  -2   5   3      157.39      156.39      1.25 o
  -1   5   3        9.75        9.80      0.37 o
   0   5   3        0.09       -0.14      0.14 o
   1   5   3      121.93      127.69      1.24 o
   2   5   3       73.55       72.16      0.95 o
   3   5   3       61.21       69.28      0.84 o
   4   5   3      365.10      362.06      3.15 o
   5   5   3      115.23      133.33      1.63 o
   6   5   3       30.35       33.87      0.77 o
   7   5   3      278.49      287.21      3.44 o
   8   5   3       47.38       47.92      1.99 o
   9   5   3      149.47      145.08      3.89 o
  -9   6   3        0.19       -0.40      0.82 o
  -8   6   3      147.35      136.18      2.79 o
  -7   6   3      319.38      308.93      3.12 o
  -6   6   3       97.51       81.52      1.22 o
  -5   6   3      325.68      311.00      2.69 o
  -4   6   3      175.64      185.69      1.73 o
  -3   6   3        5.41        8.07      0.41 o
  -2   6   3      332.95      392.03      2.83 o
  -1   6   3        6.92        7.29      0.31 o
   0   6   3       88.61      107.12      1.09 o
   1   6   3       88.22      119.29      1.26 o
   2   6   3      532.42      533.74      4.30 o
   3   6   3       93.43      112.22      1.28 o
   4   6   3      215.75      213.53      2.27 o
   5   6   3       65.68       64.72      1.05 o
   6   6   3       23.64       24.02      0.85 o
   7   6   3      249.10      239.56      3.17 o
   8   6   3       27.06       32.39      2.17 o
   9   6   3       19.61       21.52      2.31 o
  -8   7   3        6.16        3.55      1.27 o
  -7   7   3      178.49      169.33      2.27 o
  -6   7   3       11.24        7.75      0.51 o
  -5   7   3        1.21        1.01      0.27 o
  -4   7   3      197.94      218.15      2.06 o
  -3   7   3      176.24      161.49      1.61 o
  -2   7   3       76.34       76.19      0.92 o
  -1   7   3      404.44      424.04      3.85 o
   0   7   3       66.29       66.74      0.92 o
   1   7   3        0.98        0.58      0.18 o
   2   7   3        4.49        6.84      0.41 o
   3   7   3      347.19      368.80      3.42 o
   4   7   3       29.80       32.28      0.84 o
   5   7   3      175.47      172.58      2.13 o
   6   7   3        0.00       -0.02      0.46 o
   7   7   3      583.22      594.27      7.07 o
   8   7   3      133.76      129.61      3.46 o
  -8   8   3       32.38       30.50      1.90 o
  -7   8   3       34.32       32.75      1.17 o
  -6   8   3       80.10       83.49      1.42 o
  -5   8   3      163.65      167.29      1.88 o
  -4   8   3      906.66      892.07      6.67 o
  -3   8   3       60.24       57.65      0.99 o
  -2   8   3      375.13      381.90      2.97 o
  -1   8   3        0.01        0.04      0.20 o
   0   8   3        3.33        1.87      0.25 o
   1   8   3      301.09      305.51      3.08 o
   2   8   3       52.56       54.57      1.02 o
   3   8   3       58.13       59.71      1.11 o
   4   8   3       18.82       15.91      0.71 o
   5   8   3      172.91      181.55      2.59 o
   6   8   3       80.05       80.14      2.03 o
   7   8   3       46.47       47.72      1.58 o
   8   8   3        9.18        8.35      1.11 o
  -8   9   3        0.03       -1.05      1.11 o
  -7   9   3       43.32       41.64      1.42 o
  -6   9   3        0.11        0.06      0.35 o
  -5   9   3      286.25      273.55      2.95 o
  -4   9   3        9.60       10.68      0.53 o
  -3   9   3      632.50      612.89      5.05 o
  -2   9   3       46.92       43.34      0.78 o
  -1   9   3      281.35      274.12      2.83 o
   0   9   3      336.10      321.78      3.03 o
   1   9   3       98.98       83.88      1.15 o
   2   9   3       74.26       67.41      1.23 o
   3   9   3      593.40      572.80      5.59 o
   4   9   3        0.41        0.47      0.35 o
   5   9   3       68.72       66.04      1.47 o
   6   9   3       13.43       12.34      1.33 o
   7   9   3       27.48       27.22      1.34 o
   8   9   3        1.34        1.39      0.71 o
  -7  10   3        0.34       -0.49      0.76 o
  -6  10   3        0.90        0.43      0.50 o
  -5  10   3       10.02       11.18      0.75 o
  -4  10   3        6.62        5.49      0.51 o
  -3  10   3        9.17        7.84      0.53 o
  -2  10   3      251.13      259.00      2.53 o
  -1  10   3        1.17        3.10      0.36 o
   0  10   3      701.03      723.61      6.46 o
   1  10   3      346.85      333.24      3.15 o
   2  10   3      140.60      144.80      2.22 o
   3  10   3      494.28      475.77      7.76 o
   4  10   3       26.20       24.99      0.97 o
   5  10   3      111.13      108.92      2.43 o
   6  10   3       28.18       27.84      1.36 o
   7  10   3       39.74       40.20      1.59 o
  -7  11   3       12.86       13.00      1.25 o
  -6  11   3        3.21        3.92      0.68 o
  -5  11   3       10.98       11.97      0.80 o
  -4  11   3       30.77       31.08      1.04 o
  -3  11   3        0.28        0.00      0.43 o
  -2  11   3       26.28       27.76      0.92 o
  -1  11   3        4.75        4.73      0.50 o
   0  11   3       25.41       31.97      0.95 o
   1  11   3       36.11       41.72      1.02 o
   2  11   3       33.89       43.33      1.52 o
   3  11   3      220.10      221.48      3.07 o
   4  11   3        0.10       -0.45      0.36 o
   5  11   3        4.30        4.64      0.70 o
   6  11   3       15.96       14.42      1.11 o
   7  11   3       31.15       31.57      1.57 o
  -6  12   3       35.62       33.87      1.43 o
  -5  12   3       20.67       20.84      1.07 o
  -4  12   3        3.81        3.57      0.48 o
  -3  12   3      119.71      115.42      1.90 o
  -2  12   3        0.66        0.70      0.40 o
  -1  12   3       34.34       26.84      1.06 o
   0  12   3       38.41       30.52      1.74 o
   1  12   3        2.96        1.63      0.49 o
   2  12   3        1.37        0.37      0.40 o
   3  12   3       33.70       33.99      1.18 o
   4  12   3        8.49        7.07      0.75 o
   5  12   3       14.18       13.98      1.09 o
   6  12   3        3.46        4.61      0.88 o
  -6  13   3        4.19        2.94      1.03 o
  -5  13   3       68.28       68.16      1.78 o
  -4  13   3       66.16       68.39      1.77 o
  -3  13   3      303.48      293.68      3.96 o
  -2  13   3       59.86       50.65      2.00 o
  -1  13   3      197.32      198.03      3.49 o
   0  13   3      219.27      200.18      3.27 o
   1  13   3        0.80        1.74      0.51 o
   2  13   3        0.42        0.58      0.47 o
   3  13   3       36.44       32.69      1.30 o
   4  13   3        9.54       10.60      1.14 o
   5  13   3       46.48       48.08      1.95 o
  -5  14   3        0.83        0.68      0.58 o
  -4  14   3        0.37        0.52      0.61 o
  -3  14   3       14.14       15.63      1.16 o
  -2  14   3       29.83       30.00      1.28 o
  -1  14   3        1.56        2.25      0.62 o
   0  14   3        5.58        6.69      0.77 o
   1  14   3       44.11       40.07      1.84 o
   2  14   3        3.25        2.24      0.59 o
   3  14   3       31.83       33.70      1.41 o
   4  14   3        0.02        0.94      0.68 o
   5  14   3       19.12       21.83      1.59 o
  -3  15   3       29.47       33.66      1.81 o
  -2  15   3       66.96       79.52      2.39 o
  -1  15   3       58.12       75.24      1.96 o
   0  15   3      120.22      135.93      2.73 o
   1  15   3       59.47       67.17      1.89 o
   2  15   3        2.79        2.84      0.65 o
   3  15   3       69.58       65.18      2.40 o
  -2  16   3      117.45      126.67      4.38 o
  -1  16   3       91.81      106.73      2.86 o
   0  16   3       20.84       23.64      1.29 o
   1  16   3       24.11       27.65      1.39 o
   2  16   3        6.07        3.51      1.12 o
  -9   0   4        9.15       12.99      1.10 o
  -8   0   4       81.22       77.14      1.99 o
  -7   0   4     1163.50     1190.85     11.91 o
  -6   0   4      381.57      401.74      4.77 o
  -5   0   4     1844.51     1818.52     17.00 o
  -4   0   4       99.12       89.16      1.44 o
  -3   0   4       98.09      100.99      1.23 o
  -2   0   4        0.34        1.60      0.18 o
  -1   0   4      499.42      511.75      3.78 o
   0   0   4      908.56      852.15      6.77 o
   1   0   4      120.21      124.33      1.74 o
   2   0   4     1201.81     1198.01     20.25 o
   3   0   4     2587.07     2754.13     34.27 o
   4   0   4     1488.63     1589.41     14.15 o
   5   0   4      468.56      519.40      5.08 o
   6   0   4       33.65       39.29      1.69 o
   7   0   4       44.90       47.49      2.19 o
   8   0   4       44.74       47.08      2.98 o
   9   0   4        3.08        3.37      0.92 o
  -9   1   4       10.11        9.85      1.17 o
  -8   1   4      757.93      763.18      6.43 o
  -7   1   4       87.96       85.62      1.29 o
  -6   1   4     1204.05     1205.86      7.93 o
  -5   1   4       15.95       20.39      0.61 o
  -4   1   4        3.14        5.07      0.31 o
  -3   1   4       41.24       50.43      0.57 o
  -2   1   4      292.32      336.88      2.00 o
  -1   1   4      162.55      176.44      1.03 o
   0   1   4       60.62       47.73      0.45 o
   1   1   4      776.89      802.46      5.31 o
   2   1   4       65.09       60.56      0.61 o
   3   1   4     2805.25     2874.92     21.67 o
   4   1   4      345.71      342.56      2.69 o
   5   1   4      236.86      225.69      2.94 o
   6   1   4        0.18        0.38      0.33 o
   7   1   4        8.82        9.93      0.78 o
   8   1   4       38.82       43.81      2.75 o
   9   1   4       12.31       14.51      1.30 o
  -9   2   4       19.53       20.79      0.93 o
  -8   2   4      469.70      464.04      4.34 o
  -7   2   4       29.81       29.19      0.80 o
  -6   2   4       79.21       77.97      1.17 o
  -5   2   4      226.02      235.59      2.17 o
  -4   2   4       31.89       45.27      0.72 o
  -3   2   4      519.31      552.76      3.34 o
  -2   2   4      390.27      368.16      2.21 o
  -1   2   4      342.09      385.65      2.09 o
   0   2   4      297.35      329.86      2.40 o
   1   2   4     2624.19     2797.41     18.95 o
   2   2   4       99.98      107.49      1.09 o
   3   2   4      296.51      342.52      3.19 o
   4   2   4        2.13        4.49      0.22 o
   5   2   4       59.86       65.43      1.00 o
   6   2   4       54.72       62.03      1.33 o
   7   2   4       19.90       18.57      1.02 o
   8   2   4        0.07        0.73      0.45 o
   9   2   4      107.16      100.24      2.67 o
  -9   3   4       88.55       89.60      1.79 o
  -8   3   4      154.12      152.23      2.05 o
  -7   3   4        0.40        0.00      0.28 o
  -6   3   4        1.11        2.21      0.35 o
  -5   3   4      175.84      183.00      1.83 o
  -4   3   4        0.48        0.92      0.24 o
  -3   3   4       85.86      101.15      1.01 o
  -2   3   4        3.17        1.58      0.14 o
  -1   3   4       94.60      105.51      0.79 o
   0   3   4      664.14      713.13      5.61 o
   1   3   4       69.80       80.22      0.74 o
   2   3   4       72.36       75.90      1.17 o
   3   3   4      279.17      316.53      3.43 o
   4   3   4       18.33       22.81      0.56 o
   5   3   4       24.70       32.14      0.69 o
   6   3   4        1.19        1.59      0.32 o
   7   3   4        2.08        2.30      0.46 o
   8   3   4        2.63        1.70      1.09 o
   9   3   4       13.78       15.95      1.74 o
  -9   4   4       16.53       13.79      0.95 o
  -8   4   4        2.37        1.77      0.42 o
  -7   4   4       45.73       45.76      0.99 o
  -6   4   4        2.45        2.26      0.32 o
  -5   4   4        0.07        0.13      0.22 o
  -4   4   4      133.84      139.56      1.41 o
  -3   4   4        1.78        0.59      0.15 o
  -2   4   4      193.74      239.81      1.60 o
  -1   4   4       10.77       10.97      0.28 o
   0   4   4      193.76      245.57      1.95 o
   1   4   4      223.31      230.12      1.63 o
   2   4   4      109.65      124.47      1.06 o
   3   4   4       82.25       80.37      0.86 o
   4   4   4        8.49        5.76      0.35 o
   5   4   4       34.74       38.84      0.79 o
   6   4   4       15.43       15.87      0.81 o
   7   4   4      100.07      102.10      2.26 o
   8   4   4       17.92       17.29      1.34 o
   9   4   4       99.24      107.84      3.18 o
  -9   5   4        0.27       -0.62      0.69 o
  -8   5   4       70.71       70.18      1.45 o
  -7   5   4      100.27       93.48      1.43 o
  -6   5   4       63.35       61.46      1.13 o
  -5   5   4      309.79      302.28      2.65 o
  -4   5   4       53.89       74.91      0.90 o
  -3   5   4       96.16      119.40      1.11 o
  -2   5   4       46.24       54.44      0.89 o
  -1   5   4      288.07      251.47      2.21 o
   0   5   4      710.84      760.12      6.34 o
   1   5   4      210.36      226.55      2.04 o
   2   5   4     2010.70     2117.22     16.48 o
   3   5   4        2.78        3.87      0.22 o
   4   5   4      189.97      183.51      1.67 o
   5   5   4        4.67        2.19      0.27 o
   6   5   4       70.29       68.35      1.31 o
   7   5   4       37.99       40.37      1.38 o
   8   5   4       26.64       26.28      1.63 o
   9   5   4        4.49        3.64      0.88 o
  -9   6   4        3.63        3.13      0.90 o
  -8   6   4        0.79        0.87      0.56 o
  -7   6   4       14.33       17.19      0.71 o
  -6   6   4        6.85        5.59      0.41 o
  -5   6   4        0.10        0.20      0.23 o
  -4   6   4        0.80       -0.07      0.19 o
  -3   6   4       30.01       34.75      0.56 o
  -2   6   4       52.91       52.18      0.92 o
  -1   6   4        6.83        5.04      0.30 o
   0   6   4       27.57       23.61      0.48 o
   1   6   4        1.05        2.98      0.30 o
   2   6   4      382.42      380.88      3.45 o
   3   6   4      206.11      203.47      2.08 o
   4   6   4       69.14       78.62      1.11 o
   5   6   4      169.66      168.28      2.25 o
   6   6   4       25.64       27.90      0.90 o
   7   6   4       58.14       56.96      1.84 o
   8   6   4       66.06       66.21      2.33 o
   9   6   4      101.29      105.19      5.06 o
  -8   7   4        0.08       -0.22      0.65 o
  -7   7   4       32.55       31.48      0.96 o
  -6   7   4       54.53       61.17      1.16 o
  -5   7   4       25.08       22.00      0.71 o
  -4   7   4      121.22      109.95      1.34 o
  -3   7   4      382.83      356.52      2.75 o
  -2   7   4      290.30      272.98      2.82 o
  -1   7   4       20.76       20.94      0.57 o
   0   7   4        6.85        4.87      0.29 o
   1   7   4        3.69        4.17      0.28 o
   2   7   4       31.81       27.86      0.72 o
   3   7   4      862.63      803.59      6.71 o
   4   7   4       61.22       61.64      0.97 o
   5   7   4      719.23      687.55      7.74 o
   6   7   4      557.85      543.61      7.15 o
   7   7   4      135.77      135.37      2.96 o
   8   7   4      292.10      294.36      5.84 o
  -8   8   4        9.56       10.05      1.15 o
  -7   8   4        0.07       -0.51      0.35 o
  -6   8   4       84.04       85.03      1.46 o
  -5   8   4       29.06       27.34      0.78 o
  -4   8   4      388.57      379.95      3.33 o
  -3   8   4      149.08      151.04      1.60 o
  -2   8   4      868.16      820.99      7.03 o
  -1   8   4       49.90       50.08      0.85 o
   0   8   4      135.72      128.39      1.46 o
   1   8   4      519.11      516.66      4.60 o
   2   8   4       19.94       19.33      0.65 o
   3   8   4     1166.42     1172.76     11.67 o
   4   8   4        0.29        0.43      0.36 o
   5   8   4      548.18      546.07      7.21 o
   6   8   4      102.63      100.82      2.86 o
   7   8   4      171.53      167.07      3.04 o
   8   8   4        2.50        1.09      1.09 o
  -8   9   4        5.86        3.13      0.83 o
  -7   9   4       23.76       23.31      1.14 o
  -6   9   4        0.00       -0.46      0.34 o
  -5   9   4       40.15       42.64      1.11 o
  -4   9   4      308.01      305.04      3.18 o
  -3   9   4       60.97       60.60      1.04 o
  -2   9   4     2527.09     2482.14     22.77 o
  -1   9   4      513.43      489.76      5.70 o
   0   9   4     1027.30     1000.89      8.30 o
   1   9   4       51.10       48.45      0.89 o
   2   9   4       92.07       97.46      1.50 o
   3   9   4      104.44       96.09      2.18 o
   4   9   4        1.16        0.88      0.38 o
   5   9   4      126.34      118.64      2.58 o
   6   9   4       29.15       29.77      1.65 o
   7   9   4       52.05       48.56      1.55 o
   8   9   4        0.09        0.16      0.60 o
  -7  10   4       47.36       46.15      1.56 o
  -6  10   4        0.74        0.80      0.42 o
  -5  10   4        1.61        1.65      0.43 o
  -4  10   4        0.10       -0.51      0.32 o
  -3  10   4      108.58      107.95      1.60 o
  -2  10   4        8.52        7.60      0.60 o
  -1  10   4     1115.89     1093.91     10.01 o
   0  10   4      373.61      342.36      4.30 o
   1  10   4      571.63      542.74      5.65 o
   2  10   4      114.94       95.34      1.87 o
   3  10   4       47.12       41.49      1.12 o
   4  10   4       10.27        8.18      0.70 o
   5  10   4        3.67        2.60      0.58 o
   6  10   4       48.04       50.13      1.64 o
   7  10   4        5.37        5.39      0.79 o
  -7  11   4        2.31        2.74      0.81 o
  -6  11   4       14.08       17.62      1.03 o
  -5  11   4        1.02        0.84      0.43 o
  -4  11   4        6.98        8.22      0.60 o
  -3  11   4      184.49      179.00      2.77 o
  -2  11   4       13.35       14.72      0.80 o
  -1  11   4       42.85       45.05      1.13 o
   0  11   4        1.53        0.18      0.33 o
   1  11   4      137.37      119.89      1.80 o
   2  11   4       88.43       82.18      1.68 o
   3  11   4       39.64       34.16      1.24 o
   4  11   4        0.83        0.49      0.54 o
   5  11   4        0.74        0.19      0.46 o
   6  11   4       11.25       13.18      1.05 o
   7  11   4       62.60       62.80      1.95 o
  -6  12   4        0.53       -0.80      0.65 o
  -5  12   4      211.60      232.53      2.94 o
  -4  12   4       47.43       46.68      1.31 o
  -3  12   4       77.47       80.96      1.79 o
  -2  12   4        2.03        2.27      0.50 o
  -1  12   4       20.57       20.82      0.93 o
   0  12   4        5.71        4.45      0.55 o
   1  12   4       55.44       50.43      1.48 o
   2  12   4        2.28        0.49      0.51 o
   3  12   4      123.53      108.41      2.31 o
   4  12   4        0.45        0.36      0.83 o
   5  12   4       12.15       12.14      1.06 o
   6  12   4        0.82        1.15      0.60 o
  -5  13   4       33.16       33.17      2.10 o
  -4  13   4        0.85        1.29      0.50 o
  -3  13   4        0.06       -0.05      0.46 o
  -2  13   4        7.98        4.65      0.61 o
  -1  13   4        0.38        0.12      0.44 o
   0  13   4       15.16       12.42      0.86 o
   1  13   4       22.36       20.85      1.03 o
   2  13   4        8.20        7.98      0.74 o
   3  13   4       22.69       22.23      1.34 o
   4  13   4       19.76       20.85      1.44 o
   5  13   4      108.84      114.61      3.05 o
  -4  14   4        2.37        1.48      0.59 o
  -3  14   4        0.47        0.54      0.53 o
  -2  14   4       19.06       18.34      1.08 o
  -1  14   4        0.07       -0.32      0.44 o
   0  14   4        1.65        1.01      0.50 o
   1  14   4        1.73        1.18      0.54 o
   2  14   4       47.42       45.97      1.70 o
   3  14   4        3.88        3.24      0.91 o
   4  14   4       87.11       89.76      2.71 o
  -3  15   4       17.85       21.63      1.51 o
  -2  15   4      143.43      150.16      3.98 o
  -1  15   4       74.70       73.17      2.39 o
   0  15   4        0.11       -0.91      0.46 o
   1  15   4       28.14       27.58      1.36 o
   2  15   4       63.19       57.12      2.20 o
   3  15   4        0.89        0.09      0.64 o
  -1  16   4       71.79       77.96      3.47 o
   0  16   4       29.21       35.76      1.55 o
   1  16   4       14.10       17.97      1.92 o
  -9   1   5        0.78        0.82      0.51 o
  -8   1   5      171.77      171.59      2.24 o
  -7   1   5       20.73       19.48      0.73 o
  -6   1   5       16.23       17.45      0.65 o
  -5   1   5      138.35      137.44      1.53 o
  -4   1   5       71.40       68.16      0.80 o
  -3   1   5      392.05      386.40      2.45 o
  -2   1   5        7.69       13.43      0.26 o
  -1   1   5       85.85       75.60      0.62 o
   0   1   5      915.51      914.82      5.36 o
   1   1   5      116.23       94.22      0.79 o
   2   1   5      547.78      585.00      5.06 o
   3   1   5     1133.88     1099.04      9.29 o
   4   1   5       54.62       54.72      0.87 o
   5   1   5      353.18      373.66      3.39 o
   6   1   5        0.63        0.61      0.33 o
   7   1   5        1.34        1.76      0.49 o
   8   1   5        4.08        5.92      0.74 o
   9   1   5        4.53        7.94      1.21 o
  -9   2   5        3.53        2.85      0.57 o
  -8   2   5        3.47        2.35      0.43 o
  -7   2   5       57.57       53.86      1.04 o
  -6   2   5      117.90      123.79      1.52 o
  -5   2   5        4.77        7.80      0.41 o
  -4   2   5        5.59        6.65      0.34 o
  -3   2   5       27.92       43.11      0.60 o
  -2   2   5       50.91       60.55      0.61 o
  -1   2   5     1901.30     1998.45     11.23 o
   0   2   5       71.66       91.09      0.80 o
   1   2   5      355.35      350.51      2.58 o
   2   2   5     1271.83     1411.17     10.93 o
   3   2   5       90.90      108.90      1.17 o
   4   2   5      939.71     1013.22      8.74 o
   5   2   5      124.18      127.44      1.50 o
   6   2   5       36.08       42.12      1.10 o
   7   2   5       84.54       85.54      1.97 o
   8   2   5       18.91       19.89      1.34 o
   9   2   5        0.23        1.52      1.74 o
  -9   3   5       83.05       75.87      1.69 o
  -8   3   5       19.64       19.90      0.85 o
  -7   3   5      246.83      244.99      2.48 o
  -6   3   5        4.75        4.47      0.38 o
  -5   3   5       56.08       55.90      0.92 o
  -4   3   5       17.08       23.39      0.55 o
  -3   3   5      247.28      251.82      1.77 o
  -2   3   5     1127.09     1274.10      7.52 o
  -1   3   5        2.71        2.27      0.15 o
   0   3   5      799.07      864.40      5.25 o
   1   3   5      354.84      391.69      3.13 o
   2   3   5      715.25      779.92      6.27 o
   3   3   5      773.77      798.26      6.50 o
   4   3   5      371.80      389.35      3.92 o
   5   3   5       85.13       84.00      1.22 o
   6   3   5       38.74       36.49      1.16 o
   7   3   5       92.78       85.62      1.77 o
   8   3   5        7.78        8.55      1.08 o
   9   3   5      183.33      174.88      8.40 o
  -9   4   5        2.60        1.32      0.53 o
  -8   4   5       14.96       13.77      0.80 o
  -7   4   5       12.32       10.47      0.59 o
  -6   4   5        0.00       -0.48      0.24 o
  -5   4   5        4.01        2.55      0.30 o
  -4   4   5      126.06      126.70      1.25 o
  -3   4   5       62.82       59.52      0.68 o
  -2   4   5      618.85      680.24      4.26 o
  -1   4   5      341.86      359.69      3.20 o
   0   4   5     2115.55     2334.82     14.26 o
   1   4   5      338.96      346.81      2.60 o
   2   4   5       13.26       18.96      0.61 o
   3   4   5       26.24       38.33      0.69 o
   4   4   5      225.68      222.91      2.88 o
   5   4   5       12.64       12.09      0.57 o
   6   4   5       12.21       14.58      0.77 o
   7   4   5       31.77       28.29      1.17 o
   8   4   5        1.79        2.29      0.94 o
   9   4   5      192.10      187.56      4.40 o
  -9   5   5       26.05       25.57      1.18 o
  -8   5   5        8.73        7.15      0.63 o
  -7   5   5       15.57       16.64      0.76 o
  -6   5   5       40.31       33.48      0.82 o
  -5   5   5       22.64       15.90      0.56 o
  -4   5   5        8.67       11.19      0.46 o
  -3   5   5       27.54       33.69      0.50 o
  -2   5   5       58.10       70.58      0.80 o
  -1   5   5      256.55      245.11      1.88 o
   0   5   5       91.35       88.13      1.13 o
   1   5   5        1.22        0.37      0.15 o
   2   5   5        9.14       10.06      0.29 o
   3   5   5       13.08       13.15      0.32 o
   4   5   5      144.85      149.70      1.50 o
   5   5   5        8.58       11.13      0.62 o
   6   5   5       38.49       39.84      1.11 o
   7   5   5       14.74       15.72      1.03 o
   8   5   5        7.55        8.12      1.01 o
   9   5   5       22.39       21.78      1.71 o
  -8   6   5       54.57       51.68      1.28 o
  -7   6   5        6.43        5.69      0.51 o
  -6   6   5      235.60      219.65      2.17 o
  -5   6   5       14.23       10.73      0.51 o
  -4   6   5      100.65       83.16      1.03 o
  -3   6   5       49.50       42.58      0.58 o
  -2   6   5       15.51       24.03      0.51 o
  -1   6   5       12.42       16.39      0.60 o
   0   6   5      109.19       90.10      1.17 o
   1   6   5      156.32      127.06      1.63 o
   2   6   5      110.94       99.07      1.23 o
   3   6   5      554.66      523.57      4.25 o
   4   6   5        3.57        3.05      0.43 o
   5   6   5      497.62      505.41      5.71 o
   6   6   5       25.56       22.37      1.11 o
   7   6   5        0.85        0.21      0.60 o
   8   6   5        0.00        1.06      0.73 o
  -8   7   5       64.23       55.45      1.51 o
  -7   7   5       66.53       67.30      1.41 o
  -6   7   5      495.08      476.60      4.14 o
  -5   7   5       22.21       19.21      0.68 o
  -4   7   5       54.99       51.29      0.82 o
  -3   7   5      308.58      313.88      2.40 o
  -2   7   5       93.22       86.61      1.13 o
  -1   7   5      477.48      465.07      4.38 o
   0   7   5       20.90       19.33      0.58 o
   1   7   5      142.62      144.67      1.59 o
   2   7   5        0.07        0.06      0.25 o
   3   7   5      295.78      292.50      3.03 o
   4   7   5        0.28        0.27      0.31 o
   5   7   5        4.69        3.61      0.63 o
   6   7   5      159.06      159.68      3.53 o
   7   7   5       36.67       38.75      1.27 o
   8   7   5      173.00      177.52      4.26 o
  -8   8   5       83.27       85.57      2.23 o
  -7   8   5        0.27        0.52      0.41 o
  -6   8   5       38.39       38.00      1.04 o
  -5   8   5        0.02        0.15      0.32 o
  -4   8   5      147.01      140.99      1.84 o
  -3   8   5        6.77        7.82      0.49 o
  -2   8   5      362.61      335.84      4.34 o
  -1   8   5        9.99        9.60      0.46 o
   0   8   5      781.54      743.72      6.43 o
   1   8   5      703.14      675.28      5.82 o
   2   8   5        7.78        9.66      0.50 o
   3   8   5      228.70      232.31      3.73 o
   4   8   5      162.77      160.90      2.53 o
   5   8   5      107.57      100.75      2.06 o
   6   8   5       11.76       12.13      0.77 o
   7   8   5       13.50       10.72      1.16 o
   8   8   5      133.82      139.08      3.72 o
  -7   9   5       16.82       17.82      0.87 o
  -6   9   5       19.53       20.94      1.10 o
  -5   9   5        0.62        0.95      0.54 o
  -4   9   5      347.74      333.15      3.38 o
  -3   9   5        0.69        0.17      0.32 o
  -2   9   5      888.75      844.02      7.98 o
  -1   9   5       82.56       90.64      1.46 o
   0   9   5      313.08      309.20      3.41 o
   1   9   5      454.21      446.03      5.67 o
   2   9   5        7.04        5.61      0.51 o
   3   9   5      148.83      126.60      2.19 o
   4   9   5      211.67      207.09      3.44 o
   5   9   5        4.30        3.12      0.54 o
   6   9   5       59.37       60.87      1.63 o
   7   9   5        1.64        3.05      1.16 o
  -7  10   5        6.75        5.99      0.76 o
  -6  10   5        0.01       -0.65      0.44 o
  -5  10   5        9.61        9.43      0.66 o
  -4  10   5       77.82       82.42      1.43 o
  -3  10   5      124.42      123.40      1.91 o
  -2  10   5       28.39       26.45      0.97 o
  -1  10   5      380.89      372.00      4.52 o
   0  10   5       56.35       56.77      1.17 o
   1  10   5       49.05       55.23      1.11 o
   2  10   5       41.23       35.87      1.16 o
   3  10   5        3.53        2.16      0.49 o
   4  10   5        5.13        2.99      0.54 o
   5  10   5        4.90        4.15      0.61 o
   6  10   5       41.01       39.85      1.45 o
   7  10   5        5.74        5.29      1.15 o
  -6  11   5       65.32       62.19      1.49 o
  -5  11   5        2.61        2.79      0.53 o
  -4  11   5        2.66        1.71      0.46 o
  -3  11   5       85.04       82.76      1.79 o
  -2  11   5       32.73       28.23      1.02 o
  -1  11   5        8.92        7.20      0.57 o
   0  11   5        0.00        0.23      0.33 o
   1  11   5        4.83        5.63      0.55 o
   2  11   5        8.60       11.09      0.80 o
   3  11   5       40.20       33.69      1.25 o
   4  11   5        5.26        4.98      0.67 o
   5  11   5       24.87       24.81      1.54 o
   6  11   5       54.33       56.11      1.78 o
  -6  12   5       34.48       35.95      1.63 o
  -5  12   5       28.75       26.42      1.16 o
  -4  12   5        0.17        0.00      0.41 o
  -3  12   5        2.26        2.09      0.52 o
  -2  12   5      133.47      131.28      2.30 o
  -1  12   5       12.25       11.56      0.73 o
   0  12   5        2.44        2.48      0.49 o
   1  12   5       22.34       20.13      0.97 o
   2  12   5       71.99       74.24      1.85 o
   3  12   5       19.28       18.69      1.14 o
   4  12   5       39.51       42.17      1.59 o
   5  12   5       65.20       67.47      2.44 o
   6  12   5        0.07       -0.30      0.55 o
  -5  13   5       54.44       54.73      1.81 o
  -4  13   5       42.05       44.42      1.40 o
  -3  13   5      223.05      235.43      4.12 o
  -2  13   5       48.43       42.87      2.27 o
  -1  13   5      160.35      174.11      3.19 o
   0  13   5        0.04        0.87      0.46 o
   1  13   5        0.53        0.19      0.52 o
   2  13   5       23.76       27.31      1.43 o
   3  13   5        5.86        6.28      0.96 o
   4  13   5      145.37      147.83      3.17 o
   5  13   5       22.50       31.57      1.58 o
  -4  14   5        7.35        4.21      0.66 o
  -3  14   5       13.91       15.95      1.07 o
  -2  14   5      131.49      130.10      3.34 o
  -1  14   5       34.58       39.31      1.45 o
   0  14   5       17.38       17.67      1.10 o
   1  14   5        0.62       -0.63      0.55 o
   2  14   5        1.59        0.71      0.67 o
   3  14   5        0.12        1.37      0.76 o
   4  14   5       21.06       17.99      1.38 o
  -3  15   5        9.23       12.26      1.59 o
  -2  15   5       13.64       18.60      1.18 o
  -1  15   5       11.64       15.53      1.30 o
   0  15   5        1.32        3.19      0.78 o
   1  15   5       63.27       73.33      2.57 o
   2  15   5       90.16      100.91      3.00 o
   3  15   5       19.26       24.27      2.61 o
  -9   0   6       34.98       35.97      2.08 o
  -8   0   6       37.25       33.61      1.49 o
  -7   0   6        5.29        5.36      0.65 o
  -6   0   6      578.78      565.77      6.33 o
  -5   0   6        2.45        1.59      0.33 o
  -4   0   6      555.36      529.42      5.65 o
  -3   0   6      161.72      164.02      1.91 o
  -2   0   6       62.56       62.71      0.84 o
  -1   0   6       97.10       89.19      1.18 o
   0   0   6        4.05        4.31      0.24 o
   1   0   6        4.67        1.08      0.21 o
   2   0   6       52.59       51.45      0.93 o
   3   0   6        1.94        1.77      0.24 o
   4   0   6      203.20      193.48      2.32 o
   5   0   6        1.87        1.20      0.70 o
   6   0   6      331.96      356.73      9.50 o
   7   0   6       92.46       92.69      3.97 o
   8   0   6        1.02        1.46      1.04 o
   9   0   6       45.01       37.37      2.92 o
  -9   1   6       18.23       16.67      1.08 o
  -8   1   6        2.94        3.37      0.52 o
  -7   1   6      109.26      111.52      1.53 o
  -6   1   6       10.01        8.84      0.53 o
  -5   1   6      772.08      764.24      5.58 o
  -4   1   6       42.96       40.15      0.65 o
  -3   1   6      145.80      146.66      1.10 o
  -2   1   6        1.29        0.58      0.13 o
  -1   1   6      369.80      377.00      2.56 o
   0   1   6      263.62      288.03      2.06 o
   1   1   6       60.84       61.94      0.66 o
   2   1   6        3.94        4.80      0.22 o
   3   1   6       24.13       26.62      0.45 o
   4   1   6       91.56       96.78      1.27 o
   5   1   6      124.23      128.20      2.12 o
   6   1   6        8.70        7.26      0.65 o
   7   1   6       62.63       57.66      1.84 o
   8   1   6      171.67      170.34      4.50 o
   9   1   6        0.51       -0.52      0.74 o
  -9   2   6      113.96      111.00      2.29 o
  -8   2   6        1.62        0.37      0.43 o
  -7   2   6       50.82       48.19      1.00 o
  -6   2   6      214.50      203.71      2.12 o
  -5   2   6        6.34        5.41      0.38 o
  -4   2   6      939.44      894.51      6.02 o
  -3   2   6      143.21      157.38      1.25 o
  -2   2   6       82.45       91.11      0.88 o
  -1   2   6     1655.86     1767.32      9.26 o
   0   2   6     1687.83     1769.09     11.34 o
   1   2   6      423.00      467.39      3.39 o
   2   2   6      710.70      764.71      6.17 o
   3   2   6      236.82      237.49      1.93 o
   4   2   6        0.55        1.34      0.20 o
   5   2   6      926.98      917.69     11.28 o
   6   2   6       43.81       41.36      1.25 o
   7   2   6      377.19      367.76      5.24 o
   8   2   6       53.24       55.29      2.27 o
   9   2   6       49.80       51.55      2.50 o
  -9   3   6       27.72       23.76      1.24 o
  -8   3   6       12.49       14.25      0.95 o
  -7   3   6       31.59       30.47      0.86 o
  -6   3   6       34.47       30.99      0.80 o
  -5   3   6       23.77       27.74      0.74 o
  -4   3   6      196.96      190.31      1.75 o
  -3   3   6      177.26      185.66      1.42 o
  -2   3   6     1320.63     1374.58      8.17 o
  -1   3   6       57.20       66.54      0.62 o
   0   3   6      358.47      413.15      2.96 o
   1   3   6       23.13       20.18      0.45 o
   2   3   6        4.77        3.58      0.27 o
   3   3   6      123.15      130.67      1.84 o
   4   3   6      168.15      186.55      1.78 o
   5   3   6        6.49        7.69      0.50 o
   6   3   6      159.70      157.97      3.98 o
   7   3   6      108.27      112.08      2.65 o
   8   3   6      126.01      132.93      3.27 o
   9   3   6        3.29        4.20      1.19 o
  -9   4   6        7.45        5.16      1.07 o
  -8   4   6        0.17       -0.24      0.38 o
  -7   4   6       75.69       73.50      1.36 o
  -6   4   6       42.66       43.41      0.90 o
  -5   4   6       19.64       14.37      0.56 o
  -4   4   6       97.12      102.13      1.14 o
  -3   4   6      191.35      212.93      1.75 o
  -2   4   6        1.72        2.97      0.20 o
  -1   4   6      485.82      547.59      4.20 o
   0   4   6      144.40      135.55      1.18 o
   1   4   6       54.70       62.37      0.78 o
   2   4   6        5.59        8.95      0.38 o
   3   4   6       38.60       45.43      0.99 o
   4   4   6      401.72      416.63      4.02 o
   5   4   6        1.32        2.08      0.33 o
   6   4   6       80.24       80.68      1.83 o
   7   4   6      210.23      212.60      3.60 o
   8   4   6       43.56       44.55      2.04 o
   9   4   6      154.07      158.46      7.31 o
  -8   5   6       48.70       47.53      1.28 o
  -7   5   6       73.14       67.97      1.33 o
  -6   5   6       81.19       70.49      1.22 o
  -5   5   6       65.71       65.00      1.00 o
  -4   5   6       29.87       24.58      0.65 o
  -3   5   6       18.70       17.46      0.51 o
  -2   5   6        7.53        7.91      0.33 o
  -1   5   6      132.24      126.42      1.09 o
   0   5   6        3.31        3.79      0.25 o
   1   5   6       56.69       45.82      0.62 o
   2   5   6       19.79       12.54      0.44 o
   3   5   6        3.42        6.20      0.30 o
   4   5   6      102.50      100.60      1.36 o
   5   5   6       23.74       25.50      0.77 o
   6   5   6       17.62       17.17      0.96 o
   7   5   6        0.01       -0.19      0.48 o
   8   5   6       39.35       39.31      1.98 o
  -8   6   6       21.67       21.67      1.10 o
  -7   6   6       46.51       47.96      1.15 o
  -6   6   6        3.77        3.07      0.41 o
  -5   6   6       41.23       40.73      0.86 o
  -4   6   6      126.69      130.27      1.36 o
  -3   6   6      118.20      112.17      1.29 o
  -2   6   6       63.81       77.50      0.97 o
  -1   6   6      461.36      448.59      3.55 o
   0   6   6      228.60      228.01      2.61 o
   1   6   6       29.97       27.88      0.71 o
   2   6   6        8.26        7.83      0.33 o
   3   6   6      149.97      147.39      1.46 o
   4   6   6      134.27      136.26      2.28 o
   5   6   6       12.60       10.01      0.88 o
   6   6   6        0.25        0.28      0.40 o
   7   6   6       11.28       10.84      0.91 o
   8   6   6      180.76      179.06      4.12 o
  -8   7   6        0.28        0.38      0.50 o
  -7   7   6       28.06       28.82      1.04 o
  -6   7   6      250.11      234.01      2.51 o
  -5   7   6       60.44       59.39      1.08 o
  -4   7   6      184.03      157.62      1.77 o
  -3   7   6      133.78      144.55      1.53 o
  -2   7   6      124.39      118.75      1.50 o
  -1   7   6       24.38       18.04      0.66 o
   0   7   6      263.93      277.79      3.78 o
   1   7   6      394.08      378.49      3.82 o
   2   7   6      154.35      153.31      1.99 o
   3   7   6       25.17       27.58      0.95 o
   4   7   6       68.82       65.85      1.51 o
   5   7   6        6.91        7.74      0.86 o
   6   7   6        0.01        0.13      0.46 o
   7   7   6        8.20        8.14      0.69 o
   8   7   6        1.52        3.01      0.83 o
  -8   8   6       57.19       51.36      3.55 o
  -7   8   6       39.18       32.08      1.13 o
  -6   8   6       72.55       75.67      1.36 o
  -5   8   6      519.49      489.13      4.19 o
  -4   8   6       97.91       98.61      1.57 o
  -3   8   6      870.57      842.56      8.94 o
  -2   8   6       15.79       15.39      0.60 o
  -1   8   6     1814.60     1787.93     15.95 o
   0   8   6       72.26       74.18      1.15 o
   1   8   6     1069.46     1033.32      8.55 o
   2   8   6       55.50       52.88      1.11 o
   3   8   6      150.69      149.88      2.46 o
   4   8   6      488.14      456.55      6.07 o
   5   8   6       33.04       32.04      1.02 o
   6   8   6      157.94      148.96      4.55 o
   7   8   6        0.30       -0.21      0.49 o
  -7   9   6       83.90       84.59      1.64 o
  -6   9   6      129.39      133.69      1.96 o
  -5   9   6       27.08       29.17      1.11 o
  -4   9   6      106.66      114.13      2.34 o
  -3   9   6      112.37      109.71      1.76 o
  -2   9   6       16.46       13.40      0.71 o
  -1   9   6        9.24        7.16      0.53 o
   0   9   6       15.32       15.03      0.61 o
   1   9   6        2.52        2.15      0.33 o
   2   9   6      690.08      668.94      6.89 o
   3   9   6        4.13        4.80      0.51 o
   4   9   6       93.29       92.01      1.98 o
   5   9   6        0.19        0.82      0.42 o
   6   9   6       13.68       13.49      1.24 o
   7   9   6       12.52       14.06      1.31 o
  -7  10   6        0.28       -0.68      0.45 o
  -6  10   6       94.61       97.86      2.07 o
  -5  10   6        0.90        0.47      0.42 o
  -4  10   6      161.66      160.54      2.47 o
  -3  10   6      402.84      412.69      4.35 o
  -2  10   6        0.80        0.31      0.37 o
  -1  10   6      371.45      377.57      4.56 o
   0  10   6      838.66      837.12     10.21 o
   1  10   6      112.05      109.13      2.09 o
   2  10   6      176.89      183.21      2.89 o
   3  10   6       10.52        8.66      1.02 o
   4  10   6      156.93      154.50      2.87 o
   5  10   6        0.83        0.12      0.42 o
   6  10   6       13.86       15.87      1.34 o
   7  10   6       16.77       16.21      1.47 o
  -6  11   6       48.44       47.82      1.52 o
  -5  11   6       88.80      100.85      2.28 o
  -4  11   6        5.41        4.39      0.57 o
  -3  11   6       37.86       39.44      1.19 o
  -2  11   6        2.13        1.10      0.39 o
  -1  11   6      118.22      115.80      1.93 o
   0  11   6        0.10        0.03      0.34 o
   1  11   6      408.32      394.29      5.21 o
   2  11   6       20.83       21.47      1.21 o
   3  11   6        1.88        0.38      0.46 o
   4  11   6        5.63        4.58      0.81 o
   5  11   6        5.69        4.35      0.67 o
   6  11   6       11.76       10.54      1.21 o
  -5  12   6       39.47       43.90      1.48 o
  -4  12   6       56.50       63.76      1.57 o
  -3  12   6        5.65        6.51      0.70 o
  -2  12   6        6.99        6.88      0.68 o
  -1  12   6       44.26       43.14      1.74 o
   0  12   6      143.62      144.23      2.71 o
   1  12   6        0.01        0.06      0.43 o
   2  12   6      180.48      181.63      3.44 o
   3  12   6        0.01       -0.29      0.48 o
   4  12   6        1.12        0.32      0.54 o
   5  12   6       20.85       24.14      1.36 o
  -5  13   6        0.12        0.20      0.52 o
  -4  13   6        6.35        6.18      0.73 o
  -3  13   6       12.56       12.17      1.00 o
  -2  13   6        0.80        0.45      0.47 o
  -1  13   6       13.02       15.04      1.00 o
   0  13   6        5.70        7.88      1.34 o
   1  13   6        1.79        3.22      0.66 o
   2  13   6       37.12       32.82      1.66 o
   3  13   6       24.84       26.37      1.99 o
   4  13   6       86.48       92.55      2.40 o
   5  13   6        2.70        1.03      0.89 o
  -3  14   6        0.04       -0.15      0.50 o
  -2  14   6       67.91       80.15      2.06 o
  -1  14   6       20.43       22.76      1.36 o
   0  14   6      173.00      192.05      4.34 o
   1  14   6        5.91        5.74      0.91 o
   2  14   6       84.32       86.79      2.63 o
   3  14   6      112.91      117.80      4.05 o
  -2  15   6        0.06       -0.15      0.62 o
  -1  15   6       32.25       36.37      2.04 o
   0  15   6        0.59        0.25      0.78 o
   1  15   6        2.02        3.07      0.97 o
   2  15   6        5.99        6.35      1.00 o
  -9   1   7       31.89       34.29      1.53 o
  -8   1   7       21.98       19.78      1.10 o
  -7   1   7      110.28      114.47      1.83 o
  -6   1   7      455.19      454.95      3.81 o
  -5   1   7       93.53       89.82      1.24 o
  -4   1   7      229.86      242.54      2.04 o
  -3   1   7       30.96       22.81      0.40 o
  -2   1   7       56.00       48.78      0.54 o
  -1   1   7      227.43      219.25      1.55 o
   0   1   7       85.16       90.06      0.84 o
   1   1   7      303.29      328.06      2.51 o
   2   1   7        0.55        0.90      0.15 o
   3   1   7       24.59       19.69      0.41 o
   4   1   7       57.45       67.79      0.85 o
   5   1   7       34.28       35.02      0.86 o
   6   1   7        5.32        4.37      0.94 o
   7   1   7        4.07        3.79      1.04 o
   8   1   7        1.51        1.02      0.80 o
   9   1   7        2.52        3.44      1.03 o
  -9   2   7       94.28       98.41      4.06 o
  -8   2   7       24.94       26.38      1.15 o
  -7   2   7        2.66        2.45      0.42 o
  -6   2   7      147.70      144.92      1.74 o
  -5   2   7      247.41      239.90      2.28 o
  -4   2   7      374.43      383.80      2.99 o
  -3   2   7      110.24      101.54      0.97 o
  -2   2   7       44.18       54.30      0.76 o
  -1   2   7       12.04       13.00      0.34 o
   0   2   7      358.08      374.15      2.77 o
   1   2   7       21.90       17.04      0.32 o
   2   2   7      152.18      138.15      1.55 o
   3   2   7      439.04      448.31      3.87 o
   4   2   7      106.03       91.00      1.39 o
   5   2   7     1081.56     1093.51     11.31 o
   6   2   7      323.24      310.05      5.51 o
   7   2   7       41.10       35.95      1.47 o
   8   2   7      128.53      127.75      3.74 o
  -8   3   7      156.47      174.21      2.71 o
  -7   3   7        7.54        8.10      0.58 o
  -6   3   7        6.19        6.72      0.50 o
  -5   3   7      180.67      181.25      1.90 o
  -4   3   7        9.82        8.12      0.39 o
  -3   3   7      144.09      167.90      1.73 o
  -2   3   7       98.71       89.16      0.89 o
  -1   3   7        0.85        1.49      0.22 o
   0   3   7        0.24        0.64      0.16 o
   1   3   7      136.97      110.43      1.22 o
   2   3   7      249.03      236.54      2.43 o
   3   3   7      154.35      139.30      1.71 o
   4   3   7      225.60      235.76      2.51 o
   5   3   7      400.29      392.78      4.69 o
   6   3   7      748.41      727.35      9.34 o
   7   3   7      168.78      162.55      3.44 o
   8   3   7      284.82      275.04      5.09 o
  -8   4   7        0.18       -0.71      0.42 o
  -7   4   7       38.21       35.40      1.06 o
  -6   4   7        0.99        1.36      0.36 o
  -5   4   7      350.90      358.40      3.09 o
  -4   4   7       97.56      117.21      1.29 o
  -3   4   7        9.82        9.05      0.38 o
  -2   4   7      553.89      590.91      4.00 o
  -1   4   7      131.22      149.70      1.40 o
   0   4   7       12.77       14.37      0.48 o
   1   4   7       45.47       62.09      0.77 o
   2   4   7       97.45       96.38      1.28 o
   3   4   7        6.97        7.00      0.46 o
   4   4   7        0.10        0.31      0.21 o
   5   4   7       52.51       47.84      1.11 o
   6   4   7      113.19      110.14      2.23 o
   7   4   7        2.70        3.23      0.59 o
   8   4   7       33.03       34.95      1.80 o
  -8   5   7        8.70        9.43      0.75 o
  -7   5   7       11.99       13.14      0.73 o
  -6   5   7        1.40        0.72      0.32 o
  -5   5   7       89.35       78.60      1.23 o
  -4   5   7      107.25       85.68      1.07 o
  -3   5   7       89.27       94.21      1.23 o
  -2   5   7       88.43       77.52      0.92 o
  -1   5   7        4.30        9.84      0.36 o
   0   5   7       13.14       13.91      0.40 o
   1   5   7      170.43      191.10      1.73 o
   2   5   7       90.48       85.81      1.24 o
   3   5   7       39.27       39.96      0.83 o
   4   5   7       25.94       25.87      0.71 o
   5   5   7        1.36        1.88      0.39 o
   6   5   7        5.20        5.05      0.63 o
   7   5   7        7.29        6.64      0.76 o
   8   5   7      100.46       97.96      2.86 o
  -8   6   7        4.31        2.97      0.60 o
  -7   6   7        5.77        7.74      0.61 o
  -6   6   7        4.49        2.40      0.39 o
  -5   6   7       12.30        6.57      0.43 o
  -4   6   7        7.41        6.05      0.45 o
  -3   6   7      215.00      180.78      1.71 o
  -2   6   7       88.50       68.75      0.90 o
  -1   6   7        1.64        1.95      0.23 o
   0   6   7       46.41       34.27      0.58 o
   1   6   7        1.25        2.66      0.23 o
   2   6   7       60.91       55.38      0.93 o
   3   6   7       83.04       73.31      1.14 o
   4   6   7      186.82      170.42      2.64 o
   5   6   7       32.99       29.82      1.26 o
   6   6   7       14.28       12.77      0.77 o
   7   6   7       66.14       68.79      1.88 o
   8   6   7       26.53       24.74      1.70 o
  -8   7   7       85.59       78.52      1.78 o
  -7   7   7       60.84       55.08      1.26 o
  -6   7   7       52.43       47.51      1.39 o
  -5   7   7      150.54      133.59      1.62 o
  -4   7   7      226.90      202.11      2.31 o
  -3   7   7       60.82       55.29      1.00 o
  -2   7   7       21.74       19.11      0.55 o
  -1   7   7       98.36       99.50      1.33 o
   0   7   7      572.72      525.48      5.48 o
   1   7   7      110.27      104.93      1.62 o
   2   7   7      396.43      342.66      3.47 o
   3   7   7       58.93       59.40      1.08 o
   4   7   7       44.87       40.01      1.24 o
   5   7   7       13.18       12.25      0.96 o
   6   7   7        3.54        4.36      0.65 o
   7   7   7        4.29        3.71      0.66 o
  -7   8   7        4.83        4.35      0.54 o
  -6   8   7       17.77       20.69      0.78 o
  -5   8   7      203.95      201.02      2.43 o
  -4   8   7      212.67      193.35      2.39 o
  -3   8   7        7.72       11.97      0.61 o
  -2   8   7       23.18       21.60      0.74 o
  -1   8   7     1247.52     1245.06     12.61 o
   0   8   7      159.34      157.26      1.89 o
   1   8   7      486.43      495.96      4.82 o
   2   8   7       67.57       78.61      1.45 o
   3   8   7       16.80       15.32      0.63 o
   4   8   7      100.60       80.96      2.18 o
   5   8   7        4.96        5.30      1.30 o
   6   8   7      230.42      210.84      4.33 o
   7   8   7        0.08        0.53      0.47 o
  -7   9   7       25.26       24.19      1.34 o
  -6   9   7      166.05      162.44      2.57 o
  -5   9   7      172.80      179.61      2.73 o
  -4   9   7       14.55       14.74      0.79 o
  -3   9   7      414.61      419.08      4.38 o
  -2   9   7        3.82        3.72      0.45 o
  -1   9   7      276.19      273.83      3.22 o
   0   9   7        0.08        0.12      0.31 o
   1   9   7       15.72       13.65      0.67 o
   2   9   7        3.48        2.02      0.48 o
   3   9   7        0.63        1.00      0.37 o
   4   9   7       27.35       22.03      0.89 o
   5   9   7       35.88       34.37      2.20 o
   6   9   7       91.67       90.08      2.63 o
   7   9   7      107.92      107.58      3.10 o
  -6  10   7        4.28        4.66      0.67 o
  -5  10   7        1.23        0.50      0.42 o
  -4  10   7       66.42       63.67      1.50 o
  -3  10   7      155.88      153.74      2.24 o
  -2  10   7       17.52       15.90      0.77 o
  -1  10   7      204.72      210.66      2.73 o
   0  10   7        6.08        4.75      0.52 o
   1  10   7        1.87        1.60      0.49 o
   2  10   7       24.48       27.35      1.18 o
   3  10   7        4.96        5.71      0.65 o
   4  10   7       92.23       91.64      2.05 o
   5  10   7       18.09       16.48      1.29 o
   6  10   7        6.33        4.50      0.88 o
  -6  11   7        6.92        7.98      0.87 o
  -5  11   7        2.13        0.91      0.52 o
  -4  11   7        2.91        2.28      0.53 o
  -3  11   7       13.66       13.27      0.76 o
  -2  11   7        6.01        7.58      0.62 o
  -1  11   7       42.81       43.66      1.16 o
   0  11   7      130.54      130.53      3.55 o
   1  11   7      178.38      172.24      3.20 o
   2  11   7      128.86      121.15      2.57 o
   3  11   7       21.79       20.65      1.13 o
   4  11   7        8.18        6.91      0.72 o
   5  11   7       18.45       21.20      1.51 o
   6  11   7        5.50        4.09      0.93 o
  -5  12   7       16.18       15.72      1.13 o
  -4  12   7        0.19        0.15      0.46 o
  -3  12   7       13.10       13.07      1.03 o
  -2  12   7        0.61        0.95      0.51 o
  -1  12   7      130.43      128.93      2.59 o
   0  12   7        2.97        5.47      0.80 o
   1  12   7      112.06      119.26      2.67 o
   2  12   7        1.74        1.71      0.58 o
   3  12   7        1.02        2.60      0.61 o
   4  12   7       12.57       14.78      1.05 o
   5  12   7        0.12       -0.38      0.94 o
  -4  13   7       33.41       38.42      1.67 o
  -3  13   7       10.71       10.00      0.91 o
  -2  13   7       11.67       10.90      0.99 o
  -1  13   7       23.80       23.87      1.60 o
   0  13   7        2.10        0.31      0.54 o
   1  13   7      173.39      204.45      3.85 o
   2  13   7        9.37        9.85      1.02 o
   3  13   7       55.05       64.20      1.96 o
   4  13   7        2.08        1.64      0.63 o
  -3  14   7        1.79        1.80      0.93 o
  -2  14   7       18.51       23.55      1.40 o
  -1  14   7      148.02      148.36      5.68 o
   0  14   7        4.44        9.53      1.16 o
   1  14   7       57.34       62.69      2.57 o
   2  14   7       50.21       51.84      2.94 o
   3  14   7       58.05       63.46      2.23 o
  -8   0   8       44.94       49.69      3.89 o
  -7   0   8        1.45        0.43      0.67 o
  -6   0   8       66.04       65.96      1.79 o
  -5   0   8       20.48       19.02      0.79 o
  -4   0   8      466.32      472.12      4.68 o
  -3   0   8      856.27      826.27      6.97 o
  -2   0   8      591.23      580.67      5.45 o
  -1   0   8        9.74        9.53      0.41 o
   0   0   8        4.00        3.46      0.36 o
   1   0   8     1530.71     1510.57     15.19 o
   2   0   8       35.83       29.99      1.27 o
   3   0   8      753.91      770.52      8.12 o
   4   0   8      491.50      488.07      5.96 o
   5   0   8       12.71       11.13      1.04 o
   6   0   8       12.27       12.16      1.15 o
   7   0   8       81.07       71.40      3.55 o
   8   0   8        1.48        2.92      1.25 o
  -8   1   8       36.53       37.36      1.52 o
  -7   1   8        7.27        7.16      0.58 o
  -6   1   8       35.15       34.47      0.92 o
  -5   1   8        9.18        7.07      0.43 o
  -4   1   8      322.25      298.35      2.56 o
  -3   1   8       46.80       44.93      0.77 o
  -2   1   8      278.85      253.21      2.03 o
  -1   1   8        5.58        6.15      0.23 o
   0   1   8      142.40      153.66      1.40 o
   1   1   8      852.60      810.48      5.70 o
   2   1   8      318.51      318.47      2.51 o
   3   1   8      189.74      175.79      1.56 o
   4   1   8      606.24      603.64      4.57 o
   5   1   8        2.61        2.04      0.52 o
   6   1   8       82.36       82.45      2.14 o
   7   1   8       58.79       58.73      3.03 o
   8   1   8       38.81       35.49      2.71 o
  -8   2   8        4.27        2.77      0.62 o
  -7   2   8       23.65       25.03      0.95 o
  -6   2   8        0.35        0.45      0.31 o
  -5   2   8      261.34      269.79      2.65 o
  -4   2   8      172.75      165.38      1.56 o
  -3   2   8      497.17      472.17      4.71 o
  -2   2   8       28.28       34.86      0.52 o
  -1   2   8       47.50       36.03      0.55 o
   0   2   8       34.54       43.39      0.62 o
   1   2   8      201.20      190.97      2.04 o
   2   2   8      234.71      224.21      2.27 o
   3   2   8      547.72      522.85      5.05 o
   4   2   8      391.89      395.67      3.60 o
   5   2   8      135.85      120.67      1.78 o
   6   2   8      427.99      417.26      6.54 o
   7   2   8       92.72       85.18      2.36 o
   8   2   8       39.51       34.06      2.05 o
  -8   3   8        4.56        5.14      0.66 o
  -7   3   8      105.39      104.81      1.86 o
  -6   3   8      134.23      129.41      1.73 o
  -5   3   8      174.12      155.95      1.83 o
  -4   3   8       74.83       79.10      1.05 o
  -3   3   8        4.43        1.48      0.23 o
  -2   3   8       20.83       21.79      0.44 o
  -1   3   8       42.94       44.28      0.70 o
   0   3   8       99.60       93.72      1.00 o
   1   3   8        2.29        1.00      0.18 o
   2   3   8        5.61        3.05      0.25 o
   3   3   8       33.74       30.65      0.78 o
   4   3   8       66.91       59.17      1.01 o
   5   3   8      126.81      123.23      2.55 o
   6   3   8       69.64       70.42      2.55 o
   7   3   8      349.15      334.38      5.73 o
   8   3   8        5.86        5.70      0.98 o
  -8   4   8        0.13       -0.02      0.46 o
  -7   4   8       11.09        9.73      0.96 o
  -6   4   8       24.17       22.69      0.79 o
  -5   4   8       17.88       17.37      0.65 o
  -4   4   8        7.20        2.92      0.36 o
  -3   4   8        4.73        6.55      0.35 o
  -2   4   8      146.81      166.08      1.46 o
  -1   4   8        0.18        0.00      0.15 o
   0   4   8      208.90      220.31      2.21 o
   1   4   8       17.11       16.47      0.42 o
   2   4   8        0.03        0.21      0.26 o
   3   4   8      269.36      252.47      2.85 o
   4   4   8       24.61       24.45      0.86 o
   5   4   8      564.13      532.02      6.05 o
   6   4   8        7.25        7.66      0.69 o
   7   4   8       30.92       27.59      1.45 o
   8   4   8        0.61       -0.06      0.80 o
  -8   5   8        1.66        0.56      0.48 o
  -7   5   8        0.38        0.26      0.40 o
  -6   5   8       75.54       72.98      1.27 o
  -5   5   8       80.27       73.69      1.15 o
  -4   5   8       66.06       63.74      1.08 o
  -3   5   8       69.60       61.40      1.00 o
  -2   5   8        1.94        2.78      0.25 o
  -1   5   8      214.85      227.66      1.89 o
   0   5   8       19.46       17.96      0.48 o
   1   5   8      644.81      655.16      7.57 o
   2   5   8        2.99        1.61      0.30 o
   3   5   8       84.01       74.39      1.90 o
   4   5   8       24.95       26.47      0.99 o
   5   5   8       40.21       41.72      1.03 o
   6   5   8       15.89       19.63      1.00 o
   7   5   8       52.05       52.87      1.65 o
   8   5   8        9.30        7.56      1.04 o
  -7   6   8       31.60       29.58      1.11 o
  -6   6   8      139.49      139.79      1.83 o
  -5   6   8        0.49        0.64      0.33 o
  -4   6   8       31.62       28.91      0.80 o
  -3   6   8       12.61       14.32      0.60 o
  -2   6   8        9.51       10.01      0.44 o
  -1   6   8       41.54       40.36      0.73 o
   0   6   8      237.96      261.65      2.33 o
   1   6   8        6.60        6.35      0.28 o
   2   6   8      151.03      166.25      2.23 o
   3   6   8        3.16        2.61      0.74 o
   4   6   8        0.05        0.07      0.29 o
   5   6   8        3.81        3.52      0.63 o
   6   6   8       16.11       16.32      1.08 o
   7   6   8        0.78        0.65      0.54 o
  -7   7   8      130.62      125.89      2.48 o
  -6   7   8        7.65        9.67      0.92 o
  -5   7   8       47.27       45.66      1.02 o
  -4   7   8        1.16        0.35      0.32 o
  -3   7   8        1.65        0.20      0.29 o
  -2   7   8      101.09      101.56      1.46 o
  -1   7   8      239.07      207.08      2.26 o
   0   7   8       11.43       17.20      0.71 o
   1   7   8      771.85      746.35      6.81 o
   2   7   8       22.03       12.62      0.75 o
   3   7   8       35.13       38.88      1.00 o
   4   7   8       72.98       68.77      1.53 o
   5   7   8       24.27       21.11      1.13 o
   6   7   8        5.16        5.20      0.71 o
   7   7   8       12.01       12.93      1.01 o
  -7   8   8      169.95      165.57      2.94 o
  -6   8   8       13.58       16.52      0.93 o
  -5   8   8      140.44      137.52      1.86 o
  -4   8   8      119.02      107.27      1.95 o
  -3   8   8      405.99      414.01      4.05 o
  -2   8   8      245.13      226.49      2.55 o
  -1   8   8      191.95      172.17      2.69 o
   0   8   8      516.98      466.74      7.73 o
   1   8   8      116.18      100.73      1.46 o
   2   8   8      198.12      170.28      2.39 o
   3   8   8       51.52       48.95      1.30 o
   4   8   8       11.04        9.39      1.18 o
   5   8   8       32.75       26.54      1.32 o
   6   8   8       65.44       66.57      1.87 o
   7   8   8       33.98       33.85      1.56 o
  -6   9   8        0.90        2.49      0.62 o
  -5   9   8      121.85      109.45      2.07 o
  -4   9   8       35.47       37.16      1.07 o
  -3   9   8      514.31      496.15      4.74 o
  -2   9   8      382.28      379.45      4.00 o
  -1   9   8        5.77        6.74      0.63 o
   0   9   8      172.50      174.11      2.53 o
   1   9   8       64.14       57.28      2.42 o
   2   9   8      157.57      136.55      2.80 o
   3   9   8       44.22       40.14      1.13 o
   4   9   8        0.83        0.29      0.49 o
   5   9   8        1.09        1.58      0.96 o
   6   9   8      198.83      206.71      7.37 o
  -6  10   8        1.42        3.13      0.70 o
  -5  10   8      559.54      570.17      7.40 o
  -4  10   8        0.81        0.15      0.46 o
  -3  10   8      180.03      185.38      2.56 o
  -2  10   8      165.31      170.89      3.12 o
  -1  10   8        0.67        1.23      0.47 o
   0  10   8       99.66      100.52      2.77 o
   1  10   8      143.86      139.35      2.69 o
   2  10   8       85.60       83.72      2.23 o
   3  10   8      135.56      136.20      2.54 o
   4  10   8      183.07      167.83      3.71 o
   5  10   8        0.40        0.65      0.63 o
   6  10   8        9.08        7.68      1.06 o
  -5  11   8        0.10        0.38      0.77 o
  -4  11   8        1.42        2.84      0.58 o
  -3  11   8        4.89        4.81      0.61 o
  -2  11   8       22.05       19.97      0.96 o
  -1  11   8        0.00       -0.02      0.48 o
   0  11   8       10.32        8.79      0.86 o
   1  11   8        1.83        0.76      0.51 o
   2  11   8       90.31       87.82      2.08 o
   3  11   8       94.34       86.41      2.05 o
   4  11   8       14.82       17.69      1.39 o
   5  11   8        7.17        5.87      0.95 o
  -4  12   8       18.35       17.36      1.05 o
  -3  12   8        6.76        8.00      0.82 o
  -2  12   8       42.46       47.15      2.32 o
  -1  12   8        0.88        0.36      0.57 o
   0  12   8       74.47       78.93      2.15 o
   1  12   8      141.98      150.48      3.08 o
   2  12   8        4.61        3.23      0.64 o
   3  12   8      105.80      112.37      2.52 o
   4  12   8        0.28        0.42      0.89 o
  -3  13   8        0.20        1.88      0.62 o
  -2  13   8       54.00       59.52      3.62 o
  -1  13   8        1.85        1.67      0.72 o
   0  13   8       88.00      100.87      2.58 o
   1  13   8        4.48        2.46      0.67 o
   2  13   8        5.88        7.90      0.91 o
   3  13   8       27.24       30.86      1.38 o
  -2  14   8       77.75       82.37      2.48 o
  -1  14   8       87.92       92.16      2.89 o
   0  14   8      125.46      141.04      3.77 o
   1  14   8       61.94       67.60      2.39 o
   2  14   8       17.16       20.97      1.84 o
  -8   1   9       60.77       63.32      1.62 o
  -7   1   9        0.09        0.93      0.43 o
  -6   1   9        5.54        5.99      0.55 o
  -5   1   9        0.00        0.06      0.26 o
  -4   1   9      145.56      152.09      1.47 o
  -3   1   9       34.94       36.62      0.64 o
  -2   1   9      243.91      259.43      2.63 o
  -1   1   9      382.14      373.72      2.75 o
   0   1   9       27.68       20.61      0.46 o
   1   1   9      296.84      280.44      2.43 o
   2   1   9      216.65      190.90      1.79 o
   3   1   9       29.36       34.86      0.68 o
   4   1   9       19.28       18.47      0.59 o
   5   1   9       14.29       14.80      0.88 o
   6   1   9       60.14       56.78      1.78 o
   7   1   9       25.57       23.96      1.38 o
   8   1   9       34.45       29.29      2.30 o
  -8   2   9      177.58      193.78      2.97 o
  -7   2   9       25.62       29.23      1.11 o
  -6   2   9       71.00       76.90      1.73 o
  -5   2   9      190.64      184.87      2.17 o
  -4   2   9      103.23      103.96      1.46 o
  -3   2   9      534.25      519.31      4.46 o
  -2   2   9       43.67       45.47      0.70 o
  -1   2   9      211.00      207.23      1.74 o
   0   2   9       43.60       45.74      0.60 o
   1   2   9      274.11      270.33      2.49 o
   2   2   9      201.53      187.87      1.76 o
   3   2   9       75.44       82.51      1.00 o
   4   2   9      376.56      376.72      3.80 o
   5   2   9       38.77       36.75      1.12 o
   6   2   9      275.10      268.98      4.69 o
   7   2   9        3.28        2.77      1.41 o
   8   2   9       45.75       42.00      2.20 o
  -8   3   9       24.81       24.23      1.16 o
  -7   3   9      161.19      174.55      2.54 o
  -6   3   9        3.20        1.59      0.39 o
  -5   3   9       19.59       16.30      0.65 o
  -4   3   9      325.58      296.71      4.09 o
  -3   3   9      276.77      289.92      2.78 o
  -2   3   9       83.64       78.14      0.91 o
  -1   3   9        0.20       -0.07      0.17 o
   0   3   9      202.99      190.70      1.79 o
   1   3   9      324.12      292.32      2.50 o
   2   3   9        9.05       12.18      0.58 o
   3   3   9      551.23      494.24      5.10 o
   4   3   9      183.41      171.52      2.14 o
   5   3   9        5.52        8.12      1.22 o
   6   3   9      111.57      105.44      3.19 o
   7   3   9      281.96      283.02      5.11 o
   8   3   9       29.38       25.25      1.59 o
  -8   4   9        0.02       -0.37      0.60 o
  -7   4   9       35.50       28.41      1.15 o
  -6   4   9       27.25       23.63      0.85 o
  -5   4   9        6.65        3.46      0.45 o
  -4   4   9      137.41      152.03      1.90 o
  -3   4   9      216.49      193.03      2.12 o
  -2   4   9        1.00       -0.01      0.18 o
  -1   4   9       43.57       39.10      1.00 o
   0   4   9       10.00        8.79      0.40 o
   1   4   9        2.13        0.73      0.21 o
   2   4   9       78.17       83.15      1.27 o
   3   4   9       47.87       32.43      0.96 o
   4   4   9       90.86       91.06      2.36 o
   5   4   9        3.28        2.36      0.65 o
   6   4   9      102.16       98.72      2.45 o
   7   4   9        0.65        1.20      0.63 o
  -7   5   9       33.24       34.43      1.45 o
  -6   5   9       52.49       55.83      1.32 o
  -5   5   9        8.07        6.61      0.55 o
  -4   5   9        1.19        1.83      0.35 o
  -3   5   9       16.29       13.14      0.56 o
  -2   5   9        0.22       -0.03      0.22 o
  -1   5   9      101.52      105.78      1.21 o
   0   5   9       55.84       48.74      0.92 o
   1   5   9        5.27        2.07      0.27 o
   2   5   9        4.50        5.08      0.53 o
   3   5   9        0.39       -0.42      0.50 o
   4   5   9       47.26       46.76      2.05 o
   5   5   9        3.91        4.78      0.48 o
   6   5   9       75.71       66.54      1.78 o
   7   5   9        4.71        3.93      0.78 o
  -7   6   9        6.74        6.85      0.75 o
  -6   6   9       18.16       19.15      0.95 o
  -5   6   9       26.05       27.13      1.00 o
  -4   6   9        0.64        0.40      0.30 o
  -3   6   9        0.02        0.03      0.25 o
  -2   6   9        1.46        1.12      0.30 o
  -1   6   9       50.12       48.69      0.90 o
   0   6   9      251.04      217.55      2.12 o
   1   6   9      106.02       84.20      1.23 o
   2   6   9      449.84      421.42      7.33 o
   3   6   9       36.64       29.76      1.75 o
   4   6   9       10.99       12.32      1.33 o
   5   6   9       38.21       34.04      1.18 o
   6   6   9        5.10        4.96      0.62 o
   7   6   9       10.19       10.87      0.95 o
  -7   7   9        3.19        1.85      0.58 o
  -6   7   9        6.75        6.31      0.66 o
  -5   7   9       21.80       20.39      0.89 o
  -4   7   9       24.82       29.95      1.01 o
  -3   7   9      236.13      213.54      2.78 o
  -2   7   9        4.84        2.49      0.35 o
  -1   7   9       81.34       70.68      1.53 o
   0   7   9        6.22        2.42      0.33 o
   1   7   9      242.22      236.73      2.89 o
   2   7   9       60.33       52.11      1.23 o
   3   7   9      139.48      130.14      2.65 o
   4   7   9        4.32        4.14      0.63 o
   5   7   9        5.48        5.43      0.67 o
   6   7   9        4.77        4.53      0.62 o
   7   7   9        2.44        1.63      0.84 o
  -6   8   9        0.77        0.66      0.50 o
  -5   8   9      136.33      133.46      2.20 o
  -4   8   9        8.85       10.12      0.69 o
  -3   8   9       52.36       50.80      1.19 o
  -2   8   9       18.86       14.59      0.71 o
  -1   8   9        1.63        0.82      0.36 o
   0   8   9       34.35       25.72      0.87 o
   1   8   9       95.28       96.46      3.78 o
   2   8   9        1.48        5.00      0.69 o
   3   8   9      224.44      209.05      3.92 o
   4   8   9        3.71        5.51      0.97 o
   5   8   9        0.01        0.43      0.49 o
   6   8   9        1.27        1.15      0.58 o
  -6   9   9        0.34       -0.46      0.50 o
  -5   9   9      158.63      154.44      2.73 o
  -4   9   9       56.19       64.76      1.45 o
  -3   9   9        5.98        4.76      0.52 o
  -2   9   9       36.86       40.40      1.07 o
  -1   9   9       78.02       81.30      1.73 o
   0   9   9        1.27        0.25      0.46 o
   1   9   9        0.10        0.29      0.38 o
   2   9   9        0.09        0.83      0.39 o
   3   9   9        3.45        2.68      0.94 o
   4   9   9        9.92       12.33      0.97 o
   5   9   9       81.14       82.54      2.34 o
   6   9   9        0.00        0.70      0.65 o
  -5  10   9      274.66      293.74      4.54 o
  -4  10   9      130.03      129.77      2.47 o
  -3  10   9       60.10       66.27      1.58 o
  -2  10   9      103.07       95.94      3.46 o
  -1  10   9        3.91        4.94      0.66 o
   0  10   9        1.61        1.38      0.52 o
   1  10   9       74.93       77.67      1.99 o
   2  10   9        5.70        3.43      0.52 o
   3  10   9       60.23       59.40      1.99 o
   4  10   9        1.94        3.77      0.78 o
   5  10   9        8.37       12.06      1.13 o
  -5  11   9       13.83       13.13      1.11 o
  -4  11   9        0.00       -0.03      0.49 o
  -3  11   9        6.59        6.79      0.69 o
  -2  11   9       45.11       49.33      1.63 o
  -1  11   9        1.92        3.25      0.70 o
   0  11   9       58.53       59.84      1.81 o
   1  11   9       40.48       41.82      1.86 o
   2  11   9       30.70       32.08      1.26 o
   3  11   9        9.13        7.95      0.95 o
   4  11   9        3.63        3.18      0.83 o
   5  11   9       37.33       45.72      4.38 o
  -4  12   9       36.52       36.22      1.62 o
  -3  12   9       17.86       19.89      1.61 o
  -2  12   9        7.37        7.77      0.92 o
  -1  12   9       35.58       40.54      1.69 o
   0  12   9      112.48      112.32      2.65 o
   1  12   9      100.60      114.05      2.59 o
   2  12   9      177.71      193.20      3.59 o
   3  12   9      137.18      151.67      5.00 o
   4  12   9       30.21       32.06      2.05 o
  -2  13   9       78.71       87.24      2.89 o
  -1  13   9      100.16      108.50      3.05 o
   0  13   9        2.56        2.68      0.71 o
   1  13   9       31.16       24.81      1.38 o
   2  13   9      130.37      146.99      3.06 o
  -7   0  10       83.86       82.90      3.13 o
  -6   0  10        4.10        3.58      0.64 o
  -5   0  10        7.90        7.67      0.69 o
  -4   0  10       52.92       49.73      1.47 o
  -3   0  10      243.60      235.61      4.48 o
  -2   0  10      214.93      215.01      3.12 o
  -1   0  10       53.31       48.34      1.07 o
   0   0  10     1410.33     1390.01     14.01 o
   1   0  10        3.32        2.54      0.44 o
   2   0  10     1064.98     1040.51     12.00 o
   3   0  10       37.67       36.85      1.05 o
   4   0  10       36.41       35.67      1.24 o
   5   0  10        7.28        4.69      0.85 o
   6   0  10       62.23       67.09      2.56 o
   7   0  10        5.74        6.26      1.46 o
  -7   1  10       67.27       69.35      1.51 o
  -6   1  10       20.01       22.48      0.86 o
  -5   1  10        4.61        4.96      0.44 o
  -4   1  10        9.18        9.68      0.45 o
  -3   1  10       72.06       66.97      1.11 o
  -2   1  10       64.09       64.92      1.06 o
  -1   1  10      533.66      506.93      3.61 o
   0   1  10        0.29        0.52      0.19 o
   1   1  10        0.61        0.23      0.20 o
   2   1  10      783.13      780.45      6.74 o
   3   1  10      134.32      127.35      1.67 o
   4   1  10      224.65      216.86      2.99 o
   5   1  10      100.49      104.40      2.53 o
   6   1  10        0.48       -0.18      0.55 o
   7   1  10        8.35        8.63      1.00 o
  -7   2  10       52.26       60.65      1.41 o
  -6   2  10       97.29      102.88      1.66 o
  -5   2  10       16.89       17.81      0.80 o
  -4   2  10       22.79       22.24      0.78 o
  -3   2  10       49.44       50.89      1.05 o
  -2   2  10      285.33      273.77      3.30 o
  -1   2  10      704.74      677.15      4.84 o
   0   2  10      464.95      457.98      3.99 o
   1   2  10      214.88      198.89      2.03 o
   2   2  10      130.45      132.43      1.48 o
   3   2  10       46.12       48.61      0.86 o
   4   2  10       16.72       15.32      0.67 o
   5   2  10        2.51        2.17      0.58 o
   6   2  10       12.19       14.67      1.10 o
   7   2  10        5.63        5.06      0.86 o
  -7   3  10        0.01        0.63      0.48 o
  -6   3  10       24.40       25.96      1.10 o
  -5   3  10       14.85       15.80      0.78 o
  -4   3  10       85.05       77.74      1.77 o
  -3   3  10      108.42      100.43      1.45 o
  -2   3  10       78.49       64.25      1.58 o
  -1   3  10       55.55       55.51      1.07 o
   0   3  10      135.56      134.25      1.69 o
   1   3  10        3.45        4.81      0.39 o
   2   3  10      168.75      163.61      1.73 o
   3   3  10       47.74       41.06      1.77 o
   4   3  10        6.38        5.39      0.38 o
   5   3  10        6.64        5.89      0.67 o
   6   3  10      166.36      150.50      3.25 o
   7   3  10       15.28       15.85      1.26 o
  -7   4  10        3.22        2.02      0.57 o
  -6   4  10       57.91       59.57      2.11 o
  -5   4  10        3.35        2.46      0.41 o
  -4   4  10        1.60        1.86      0.36 o
  -3   4  10      118.48       93.64      1.44 o
  -2   4  10       32.78       27.77      0.97 o
  -1   4  10      139.24      121.69      2.27 o
   0   4  10        0.07       -0.23      0.26 o
   1   4  10       16.86        8.89      0.47 o
   2   4  10      159.03      158.24      2.59 o
   3   4  10        0.41        0.50      0.45 o
   4   4  10      101.15       90.70      2.08 o
   5   4  10        2.66        1.36      0.57 o
   6   4  10        2.00        0.54      0.49 o
   7   4  10      120.94      115.29      2.88 o
  -7   5  10        4.33        6.70      0.78 o
  -6   5  10       13.23       15.76      1.02 o
  -5   5  10       18.58       19.36      0.86 o
  -4   5  10      151.35      140.22      1.99 o
  -3   5  10        4.64        3.60      0.41 o
  -2   5  10      268.39      240.50      3.00 o
  -1   5  10       53.22       51.77      1.30 o
   0   5  10        0.65        1.01      0.31 o
   1   5  10      146.79      122.24      2.06 o
   2   5  10      344.23      330.62      4.73 o
   3   5  10       25.80       19.08      1.28 o
   4   5  10      187.84      172.75      3.69 o
   5   5  10       19.48       19.00      0.83 o
   6   5  10        6.25        6.04      1.08 o
   7   5  10       41.14       41.86      1.99 o
  -7   6  10       14.48       16.35      1.19 o
  -6   6  10        3.32        5.29      0.66 o
  -5   6  10        1.29        0.67      0.39 o
  -4   6  10       69.95       70.14      1.37 o
  -3   6  10        0.14        0.47      0.34 o
  -2   6  10       44.59       37.79      1.02 o
  -1   6  10        5.08        5.70      0.45 o
   0   6  10        1.99        0.80      0.36 o
   1   6  10      321.97      314.07      4.49 o
   2   6  10        0.39        1.13      0.28 o
   3   6  10      349.64      331.15      7.15 o
   4   6  10        4.78        5.46      1.25 o
   5   6  10       13.64       14.47      0.82 o
   6   6  10        0.14        0.52      0.47 o
  -6   7  10        6.01        6.70      0.73 o
  -5   7  10       23.43       24.91      1.00 o
  -4   7  10        0.95       -0.19      0.34 o
  -3   7  10       36.55       32.40      1.01 o
  -2   7  10      195.67      177.29      2.60 o
  -1   7  10       30.09       31.88      0.93 o
   0   7  10      332.53      303.06      3.82 o
   1   7  10        0.01        0.61      0.33 o
   2   7  10      284.60      290.17      4.07 o
   3   7  10      108.93      117.37      4.70 o
   4   7  10       43.85       42.39      2.28 o
   5   7  10      176.01      172.73      3.74 o
   6   7  10        0.41        0.59      0.52 o
  -6   8  10       49.44       48.06      1.58 o
  -5   8  10       63.54       76.26      1.74 o
  -4   8  10        6.93        4.26      0.54 o
  -3   8  10       43.14       38.05      1.12 o
  -2   8  10       53.60       47.98      1.23 o
  -1   8  10       65.82       62.39      1.33 o
   0   8  10       24.35       19.18      0.73 o
   1   8  10       63.41       60.91      1.71 o
   2   8  10       29.92       30.86      1.76 o
   3   8  10       72.33       67.90      1.88 o
   4   8  10       56.66       59.71      1.69 o
   5   8  10        2.07        1.21      0.52 o
   6   8  10        5.90        6.24      1.29 o
  -5   9  10        0.34        0.51      0.50 o
  -4   9  10      113.17      100.42      1.87 o
  -3   9  10       69.68       71.99      1.49 o
  -2   9  10      100.24       95.55      1.97 o
  -1   9  10        0.43        0.44      0.36 o
   0   9  10        0.03       -0.24      0.39 o
   1   9  10        0.01       -0.01      0.49 o
   2   9  10       25.62       30.45      1.44 o
   3   9  10        1.12        2.27      0.64 o
   4   9  10        0.08        0.12      0.49 o
   5   9  10       39.31       46.32      2.71 o
  -5  10  10       27.44       34.72      1.58 o
  -4  10  10      174.84      189.13      3.11 o
  -3  10  10       40.57       39.97      1.45 o
  -2  10  10       35.71       39.67      2.67 o
  -1  10  10       12.62       12.43      0.91 o
   0  10  10      113.62      114.44      3.15 o
   1  10  10       61.71       61.33      1.63 o
   2  10  10      114.21      120.13      3.03 o
   3  10  10      170.09      174.29      3.88 o
   4  10  10        0.48        1.32      0.65 o
   5  10  10      192.76      213.90      6.27 o
  -4  11  10       30.79       30.89      1.49 o
  -3  11  10       14.58       14.51      1.47 o
  -2  11  10       95.23       98.43      2.33 o
  -1  11  10        1.83        2.11      0.60 o
   0  11  10        3.34        2.53      0.59 o
   1  11  10        0.41       -0.05      0.42 o
   2  11  10       58.26       65.58      2.99 o
   3  11  10      174.83      187.86      4.17 o
   4  11  10       19.38       20.11      2.10 o
  -3  12  10        1.32        1.50      0.74 o
  -2  12  10       16.83       17.40      1.26 o
  -1  12  10        2.93        3.27      0.71 o
   0  12  10        0.57        0.81      0.61 o
   1  12  10        2.42        1.97      0.59 o
   2  12  10        2.46        1.32      0.77 o
   3  12  10        0.77        1.04      1.46 o
   0  13  10       10.81        8.34      1.88 o
  -7   1  11       10.92       11.33      0.85 o
  -6   1  11       76.80       87.24      1.80 o
  -5   1  11      292.28      291.33      3.64 o
  -4   1  11       12.12       10.73      0.65 o
  -3   1  11      863.77      845.53      6.97 o
  -2   1  11      556.53      553.61      5.73 o
  -1   1  11      253.27      254.54      3.05 o
   0   1  11      240.54      227.82      2.70 o
   1   1  11       47.77       44.45      0.99 o
   2   1  11       16.40       22.50      0.95 o
   3   1  11       15.16       16.78      0.73 o
   4   1  11       69.06       69.43      1.73 o
   5   1  11        0.57        0.72      0.53 o
   6   1  11        1.67        0.29      0.58 o
   7   1  11       27.85       33.18      1.90 o
  -7   2  11        6.72        8.11      0.76 o
  -6   2  11        3.65        4.08      0.59 o
  -5   2  11       37.84       40.93      1.10 o
  -4   2  11        3.36        2.28      0.43 o
  -3   2  11       37.69       37.22      1.13 o
  -2   2  11      738.02      726.98      6.19 o
  -1   2  11       26.61       26.86      0.76 o
   0   2  11      913.03      896.40      7.67 o
   1   2  11       40.33       34.97      0.80 o
   2   2  11       36.89       38.06      0.92 o
   3   2  11       20.65       20.04      0.64 o
   4   2  11        7.60        6.34      0.76 o
   5   2  11       59.61       57.81      1.77 o
   6   2  11       21.27       19.52      1.31 o
   7   2  11        0.33        0.46      0.80 o
  -7   3  11        0.00        0.74      0.59 o
  -6   3  11       26.52       28.07      1.19 o
  -5   3  11        0.36        0.38      0.37 o
  -4   3  11        1.58        1.51      0.35 o
  -3   3  11       27.46       22.43      0.91 o
  -2   3  11       79.50       84.04      1.49 o
  -1   3  11      104.00      108.51      1.76 o
   0   3  11        0.73        0.71      0.35 o
   1   3  11       18.18       14.93      0.59 o
   2   3  11        6.02       10.13      0.46 o
   3   3  11       12.13       11.41      0.50 o
   4   3  11        6.41        8.11      0.61 o
   5   3  11        0.05       -0.84      0.54 o
   6   3  11       14.86       15.80      1.11 o
   7   3  11        4.58        5.01      1.00 o
  -6   4  11       10.98       13.65      0.90 o
  -5   4  11      126.44      130.06      2.18 o
  -4   4  11       27.90       33.15      0.98 o
  -3   4  11       29.01       25.08      0.96 o
  -2   4  11       56.74       54.19      1.25 o
  -1   4  11       75.21       56.73      1.38 o
   0   4  11        9.98        7.74      0.63 o
   1   4  11       58.22       46.33      1.02 o
   2   4  11       14.01       17.17      0.50 o
   3   4  11       23.84       23.95      1.48 o
   4   4  11        3.99        1.15      0.71 o
   5   4  11       14.81       12.70      1.48 o
   6   4  11        4.10        4.41      1.36 o
  -6   5  11        0.06       -0.10      0.46 o
  -5   5  11        0.02       -0.17      0.39 o
  -4   5  11        4.11        3.40      0.44 o
  -3   5  11        0.52        0.05      0.32 o
  -2   5  11       26.12       29.67      1.19 o
  -1   5  11       77.90       71.40      1.84 o
   0   5  11        0.89        0.91      0.39 o
   1   5  11       18.66       26.18      1.01 o
   2   5  11      110.61       96.80      1.46 o
   3   5  11       38.47       38.33      1.59 o
   4   5  11       27.37       22.97      2.26 o
   5   5  11        4.75        2.24      0.51 o
   6   5  11        8.02       10.07      1.57 o
  -6   6  11       64.80       64.25      1.65 o
  -5   6  11        0.11        0.24      0.43 o
  -4   6  11       34.46       30.16      0.99 o
  -3   6  11      154.20      147.21      2.11 o
  -2   6  11       34.44       29.99      1.21 o
  -1   6  11      106.78       87.83      1.80 o
   0   6  11       16.17       13.37      0.78 o
   1   6  11        4.77        2.10      0.56 o
   2   6  11       39.11       31.51      0.92 o
   3   6  11        2.27        2.18      0.68 o
   4   6  11       51.82       54.28      1.82 o
   5   6  11       20.89       23.74      1.64 o
   6   6  11        1.55        1.63      0.73 o
  -6   7  11        3.65        4.09      0.74 o
  -5   7  11        0.98        1.11      0.48 o
  -4   7  11        0.04        0.11      0.49 o
  -3   7  11       30.76       29.68      1.12 o
  -2   7  11        0.25        0.20      0.34 o
  -1   7  11        7.84       10.92      0.78 o
   0   7  11       34.96       30.89      1.14 o
   1   7  11        0.14       -0.09      0.36 o
   2   7  11       31.12       31.09      1.27 o
   3   7  11       62.04       63.75      2.32 o
   4   7  11       71.64       70.33      3.02 o
   5   7  11        2.54        2.12      1.98 o
  -5   8  11        1.99        2.51      0.57 o
  -4   8  11       16.43       14.10      0.82 o
  -3   8  11       45.35       49.85      1.35 o
  -2   8  11      118.37      112.81      1.96 o
  -1   8  11      315.47      298.63      4.03 o
   0   8  11       10.31       11.11      0.84 o
   1   8  11       90.06       87.91      2.26 o
   2   8  11       18.15       18.44      1.02 o
   3   8  11       32.66       34.91      1.36 o
   4   8  11       48.63       50.83      2.73 o
   5   8  11        9.83       11.62      0.89 o
  -4   9  11        0.04        0.05      0.47 o
  -3   9  11       26.43       30.66      1.29 o
  -2   9  11       20.48       19.20      0.94 o
  -1   9  11       43.50       42.45      1.49 o
   0   9  11       41.92       41.52      1.65 o
   1   9  11       40.03       38.80      1.63 o
   2   9  11        3.70        3.04      0.65 o
   3   9  11        2.82        6.53      0.97 o
   4   9  11        0.00        0.49      0.52 o
  -4  10  11        0.64        0.43      0.53 o
  -3  10  11       15.38       17.71      1.17 o
  -2  10  11        3.63        4.68      0.73 o
  -1  10  11        5.86        5.31      0.91 o
   0  10  11       40.25       50.07      1.90 o
   1  10  11       55.97       68.98      2.11 o
   2  10  11        0.40        0.30      0.60 o
   3  10  11       68.58       80.54      3.19 o
   4  10  11       41.59       51.93      2.01 o
  -3  11  11        8.69       12.44      1.16 o
  -2  11  11        6.44        5.96      0.81 o
  -1  11  11        0.05        0.03      0.52 o
   0  11  11       19.81       22.26      1.48 o
   1  11  11        0.24        0.17      0.65 o
   2  11  11       53.70       56.94      3.23 o
   3  11  11       36.01       38.06      2.08 o
  -1  12  11       15.48       16.96      1.40 o
   0  12  11        0.70        1.75      0.75 o
   1  12  11       31.79       33.19      3.76 o
  -6   0  12      496.68      535.70      9.38 o
  -5   0  12      718.75      732.93     11.66 o
  -4   0  12     1386.18     1411.04     17.38 o
  -3   0  12        3.28        4.25      0.66 o
  -2   0  12     1101.39     1081.68     11.76 o
  -1   0  12      311.40      313.67      4.24 o
   0   0  12        4.87        2.83      0.68 o
   1   0  12       35.70       38.98      1.56 o
   2   0  12       12.16        7.93      0.93 o
   3   0  12       45.56       51.61      1.66 o
   4   0  12      346.63      367.64      7.43 o
   5   0  12      151.08      164.73      4.36 o
   6   0  12       72.92       67.22      3.55 o
  -6   1  12        1.25        1.05      0.61 o
  -5   1  12       18.28       22.18      1.21 o
  -4   1  12        8.71        9.34      0.73 o
  -3   1  12       21.41       20.80      0.79 o
  -2   1  12       10.85       10.86      0.58 o
  -1   1  12        0.96        1.60      0.36 o
   0   1  12       68.60       64.53      1.43 o
   1   1  12       47.47       49.80      1.23 o
   2   1  12       19.34       19.49      0.84 o
   3   1  12        0.43        0.64      0.43 o
   4   1  12       10.66        9.33      0.79 o
   5   1  12       32.13       30.15      1.28 o
   6   1  12        1.24        0.66      0.80 o
  -6   2  12        0.90        1.25      0.56 o
  -5   2  12        0.03        0.80      0.50 o
  -4   2  12       99.48      103.29      1.86 o
  -3   2  12        0.05       -0.25      0.33 o
  -2   2  12       77.32       81.61      1.66 o
  -1   2  12       63.55       61.57      1.25 o
   0   2  12       36.16       36.32      1.00 o
   1   2  12       41.60       39.39      1.47 o
   2   2  12       33.02       33.54      1.00 o
   3   2  12       20.63       17.54      0.87 o
   4   2  12       17.28       17.42      1.06 o
   5   2  12        1.19        3.01      1.06 o
   6   2  12       20.41       18.16      1.45 o
  -6   3  12        0.12       -0.37      0.48 o
  -5   3  12        0.50        0.45      0.50 o
  -4   3  12        4.46        5.34      0.59 o
  -3   3  12        8.36        4.87      0.54 o
  -2   3  12        1.27        1.00      0.43 o
  -1   3  12        0.19        0.24      0.38 o
   0   3  12      100.78       97.37      1.56 o
   1   3  12       47.52       46.50      1.34 o
   2   3  12       43.71       40.75      1.13 o
   3   3  12        1.91        1.87      0.57 o
   4   3  12        3.53        3.79      0.63 o
   5   3  12       14.60       14.51      1.25 o
   6   3  12        0.22        0.00      0.69 o
  -6   4  12       14.35       13.07      1.03 o
  -5   4  12       12.34       15.34      1.05 o
  -4   4  12       11.22        8.29      0.72 o
  -3   4  12       96.38       95.09      1.74 o
  -2   4  12       87.59       82.60      2.15 o
  -1   4  12      328.25      311.28      4.03 o
   0   4  12      105.27       98.33      2.18 o
   1   4  12       94.12       91.35      1.84 o
   2   4  12        5.62        6.25      0.60 o
   3   4  12        3.75        2.25      0.78 o
   4   4  12       19.37       17.08      1.31 o
   5   4  12        0.65        0.65      0.54 o
   6   4  12       21.05       24.04      3.24 o
  -6   5  12        0.83        2.26      0.66 o
  -5   5  12       20.54       20.42      1.01 o
  -4   5  12       19.63       15.20      0.93 o
  -3   5  12      147.87      136.93      3.07 o
  -2   5  12       59.94       57.76      1.55 o
  -1   5  12       68.38       58.77      1.79 o
   0   5  12        6.43        9.03      0.68 o
   1   5  12       81.67       82.47      1.96 o
   2   5  12        8.95        6.67      0.70 o
   3   5  12      394.21      390.11      9.12 o
   4   5  12       33.15       32.41      1.89 o
   5   5  12      132.38      123.80      5.85 o
  -5   6  12      133.75      156.34      4.39 o
  -4   6  12       20.72       18.13      1.09 o
  -3   6  12        1.51        1.02      0.67 o
  -2   6  12       24.55       24.28      1.18 o
  -1   6  12       12.09       13.16      0.86 o
   0   6  12       34.48       31.26      1.11 o
   1   6  12        1.16        2.29      0.49 o
   2   6  12       99.37       94.04      2.07 o
   3   6  12      140.66      156.19      7.42 o
   4   6  12      318.14      340.22     10.86 o
   5   6  12      178.48      185.18      7.72 o
  -5   7  12        4.21        2.30      0.95 o
  -4   7  12      149.91      147.15      2.39 o
  -3   7  12       15.25       10.82      0.87 o
  -2   7  12        2.17        2.74      0.56 o
  -1   7  12        1.51        0.88      0.45 o
   0   7  12        1.10        2.28      0.53 o
   1   7  12       42.21       44.67      1.36 o
   2   7  12       40.93       40.25      1.64 o
   3   7  12        1.23        0.98      0.70 o
   4   7  12       65.13       65.02      2.44 o
   5   7  12        1.66        1.25      1.67 o
  -4   8  12       26.94       27.79      1.24 o
  -3   8  12        1.82        1.09      0.55 o
  -2   8  12        6.22        5.77      0.70 o
  -1   8  12       23.75       19.97      1.15 o
   0   8  12       34.10       31.00      1.31 o
   1   8  12       35.45       39.67      1.51 o
   2   8  12       13.55       13.21      1.25 o
   3   8  12        2.09        1.43      0.76 o
   4   8  12       10.16       12.73      1.38 o
  -3   9  12       17.28       20.06      1.21 o
  -2   9  12       12.03       13.28      1.08 o
  -1   9  12      187.24      209.57      3.65 o
   0   9  12        0.53        0.70      0.60 o
   1   9  12      135.90      148.33      3.17 o
   2   9  12       74.10       85.97      2.61 o
   3   9  12       12.65       14.57      0.96 o
  -2  10  12      115.09      121.97      3.56 o
  -1  10  12       15.36       15.52      1.31 o
   0  10  12      260.27      282.07      6.58 o
   1  10  12       20.05       24.35      1.90 o
   2  10  12       83.91       97.21      2.53 o
   0  11  12       13.54       14.87      1.24 o
  -5   1  13       50.15       54.22      2.38 o
  -4   1  13      208.58      207.03      3.35 o
  -3   1  13        2.76        1.83      0.46 o
  -2   1  13       10.21       10.15      0.64 o
  -1   1  13        3.28        3.25      0.50 o
   0   1  13       12.94       14.52      1.07 o
   1   1  13       48.58       44.90      1.23 o
   2   1  13       13.57       13.91      1.01 o
   3   1  13       19.32       25.21      1.28 o
   4   1  13       26.26       31.31      1.45 o
   5   1  13      106.40      122.91      3.39 o
  -5   2  13       38.04       39.73      1.63 o
  -4   2  13       58.62       66.54      1.79 o
  -3   2  13        0.21        0.47      0.38 o
  -2   2  13       70.15       70.24      1.62 o
  -1   2  13      212.55      206.63      2.63 o
   0   2  13        4.12        2.78      0.53 o
   1   2  13       74.58       74.50      1.78 o
   2   2  13       16.63       16.04      0.84 o
   3   2  13       46.89       52.24      1.75 o
   4   2  13       10.02        9.17      1.04 o
   5   2  13       13.11       15.06      1.30 o
  -5   3  13        4.27        4.84      0.72 o
  -4   3  13        0.01        0.65      0.62 o
  -3   3  13        0.15        0.87      0.48 o
  -2   3  13       70.76       66.43      1.57 o
  -1   3  13       10.63       12.98      0.80 o
   0   3  13      469.99      476.27      5.44 o
   1   3  13        3.02        2.95      0.54 o
   2   3  13      118.13      116.38      2.44 o
   3   3  13        1.25        0.96      0.48 o
   4   3  13        0.28        0.56      0.56 o
   5   3  13        1.92        1.23      0.84 o
  -5   4  13       32.28       35.92      1.71 o
  -4   4  13        0.17        0.03      0.46 o
  -3   4  13       66.59       71.06      1.85 o
  -2   4  13        0.03        0.23      0.48 o
  -1   4  13       45.10       48.08      1.41 o
   0   4  13        1.06        1.60      0.62 o
   1   4  13      223.97      231.87      4.48 o
   2   4  13       11.53       12.97      0.95 o
   3   4  13        5.80        6.58      0.74 o
   4   4  13       60.68       62.21      3.97 o
   5   4  13       32.85       30.63      1.47 o
  -5   5  13        5.61        5.29      0.90 o
  -4   5  13       12.61       12.74      0.95 o
  -3   5  13       34.04       33.04      1.45 o
  -2   5  13        2.69        2.22      0.60 o
  -1   5  13       13.66       13.68      0.90 o
   0   5  13       54.38       49.39      1.37 o
   1   5  13        2.35        4.14      0.61 o
   2   5  13        6.37        7.01      0.80 o
   3   5  13        3.04        0.46      0.80 o
   4   5  13       37.35       46.35      3.76 o
   5   5  13      176.99      183.93      7.52 o
  -4   6  13        1.79        1.66      0.70 o
  -3   6  13       25.89       23.20      1.26 o
  -2   6  13      100.96       91.33      2.41 o
  -1   6  13       51.94       59.08      1.60 o
   0   6  13       36.89       34.80      1.22 o
   1   6  13       60.46       66.69      1.90 o
   2   6  13        3.14        3.68      0.93 o
   3   6  13       54.97       61.70      2.95 o
   4   6  13       51.18       54.07      4.18 o
  -4   7  13       34.84       35.97      2.14 o
  -3   7  13        4.79        6.50      1.15 o
  -2   7  13        8.86        8.57      0.81 o
  -1   7  13        4.05        4.80      0.70 o
   0   7  13        1.19        0.58      0.49 o
   1   7  13        0.10        0.46      0.53 o
   2   7  13       14.55       19.97      1.13 o
   3   7  13        3.18        4.18      0.96 o
   4   7  13       16.40       23.24      2.21 o
  -3   8  13        0.57        0.41      0.61 o
  -2   8  13        1.10        0.66      0.59 o
  -1   8  13       18.69       21.71      1.26 o
   0   8  13        2.85        3.27      0.80 o
   1   8  13       47.31       52.48      2.10 o
   2   8  13       53.81       59.33      2.14 o
   3   8  13        2.86        2.81      1.01 o
  -2   9  13        0.31        0.37      0.61 o
  -1   9  13        0.28       -0.06      0.55 o
   0   9  13        5.30        4.78      0.86 o
   1   9  13        5.53        2.15      0.72 o
   2   9  13        1.43        1.01      0.66 o
  -4   0  14      266.49      296.01      6.15 o
  -3   0  14      175.29      189.84      4.38 o
  -2   0  14        7.21       10.75      1.23 o
  -1   0  14       38.31       37.79      1.97 o
   0   0  14        0.34       -0.15      0.64 o
   1   0  14      135.09      150.21      4.06 o
   2   0  14        5.13        5.34      1.59 o
   3   0  14      114.68      132.78      5.22 o
   4   0  14       85.99       89.56      4.18 o
  -4   1  14       47.61       59.62      1.73 o
  -3   1  14       66.69       73.97      1.67 o
  -2   1  14       43.69       43.44      1.27 o
  -1   1  14       39.49       42.20      1.42 o
   0   1  14       72.90       78.40      1.76 o
   1   1  14       64.70       72.59      1.64 o
   2   1  14        9.30        8.06      0.83 o
   3   1  14       25.09       33.72      1.90 o
   4   1  14        6.66        8.29      1.25 o
  -4   2  14       21.77       24.39      1.33 o
  -3   2  14        0.24        0.07      0.52 o
  -2   2  14       24.67       26.53      1.18 o
  -1   2  14        3.69        3.99      0.61 o
   0   2  14        0.01       -0.52      0.53 o
   1   2  14       17.67       23.71      1.07 o
   2   2  14       29.71       32.13      1.31 o
   3   2  14      175.30      191.67      4.61 o
   4   2  14        9.87       13.67      1.30 o
  -4   3  14       21.50       20.28      1.18 o
  -3   3  14        7.95        8.80      0.82 o
  -2   3  14        0.12        0.09      0.44 o
  -1   3  14      123.55      123.49      2.20 o
   0   3  14       11.80       10.29      0.88 o
   1   3  14      222.11      223.43      3.51 o
   2   3  14        0.06       -0.39      0.65 o
   3   3  14       10.76       12.12      2.51 o
   4   3  14       73.17       67.96      3.34 o
  -4   4  14       14.22       13.72      1.17 o
  -3   4  14        4.62        6.19      0.76 o
  -2   4  14       33.50       33.88      1.29 o
  -1   4  14        3.32        4.97      0.62 o
   0   4  14      199.86      216.08      3.57 o
   1   4  14        4.23        5.56      0.73 o
   2   4  14      236.64      247.33      6.92 o
   3   4  14       12.39        7.92      0.91 o
   4   4  14       16.09       14.61      2.51 o
  -3   5  14      112.90      121.95      2.78 o
  -2   5  14        0.08        0.35      0.54 o
  -1   5  14       12.63       13.47      0.96 o
   0   5  14       37.94       41.90      1.40 o
   1   5  14       23.47       21.80      1.52 o
   2   5  14       24.12       25.12      1.49 o
   3   5  14        0.00       -0.90      0.85 o
  -3   6  14        3.37        4.47      0.93 o
  -2   6  14       28.63       27.21      1.31 o
  -1   6  14        6.75       10.16      0.92 o
   0   6  14        1.45        0.91      0.57 o
   1   6  14        6.22       11.26      1.00 o
   2   6  14       94.41      118.44      3.01 o
   3   6  14       43.13       47.42      2.73 o
  -2   7  14       38.11       43.86      1.75 o
  -1   7  14       53.55       53.29      2.28 o
   0   7  14        2.54        4.59      0.74 o
   1   7  14       51.16       58.27      1.85 o
   2   7  14       45.42       52.09      1.70 o
  -1   8  14        8.93       10.06      1.24 o
   0   8  14       21.78       28.04      2.31 o
   1   8  14        9.16        7.31      1.88 o
  -3   1  15       41.62       45.07      2.11 o
  -2   1  15        3.23        2.76      0.68 o
  -1   1  15        0.23       -0.71      0.62 o
   0   1  15        3.49        2.56      0.59 o
   1   1  15      107.56      116.40      3.56 o
   2   1  15       16.06       20.32      1.75 o
   3   1  15       33.46       37.54      1.99 o
  -3   2  15       22.91       25.18      2.58 o
  -2   2  15        0.08       -0.96      0.48 o
  -1   2  15        8.65        9.44      0.84 o
   0   2  15        0.01       -0.18      0.52 o
   1   2  15        7.02        2.64      0.72 o
   2   2  15       35.86       36.49      2.72 o
   3   2  15       34.42       32.19      1.96 o
  -3   3  15       21.22       19.35      1.66 o
  -2   3  15        1.06        0.31      0.56 o
  -1   3  15        1.22        2.73      0.75 o
   0   3  15       25.64       24.21      1.50 o
   1   3  15       20.32       18.37      1.47 o
   2   3  15      112.66      122.35      3.10 o
   3   3  15       11.44       10.73      1.20 o
  -2   4  15       41.61       47.61      1.63 o
  -1   4  15        8.36       10.55      0.96 o
   0   4  15       87.13       96.21      2.57 o
   1   4  15       19.72       17.93      1.47 o
   2   4  15       61.28       61.82      2.15 o
  -2   5  15        2.97        2.29      0.94 o
  -1   5  15       21.90       26.78      1.49 o
   0   5  15        1.11        4.62      0.84 o
   1   5  15       27.96       28.70      1.77 o
   0   6  15       13.73       17.33      2.51 o
  -1   0  16      298.59      309.40     10.86 o
   0   0  16      135.89      149.66      4.65 o
   0   1  16        2.73        1.67      0.78 o
 
